# Supplementary material for: Experimental warming accelerates positive soil priming in a temperate grassland ecosystem
Source: Nat Commun. 2024 Feb 8;15:1178. doi: 10.1038/s41467-024-45277-0 (PMC10853207; doi:10.1038/s41467-024-45277-0)
Supplement: Supplementary file 4 — Source Data [file 41467_2024_45277_MOESM4_ESM.xlsx]

## Sheet: Figure 2a
Category	WARMING.VS.CONTROL.Response.Ratio.	WARMING.VS.CONTROL.RR.CI95.bar	P value
AminoSugar	-0.0938628	0.219463	0.401883
carbohydrates	-0.233318	0.219995	0.0376485
Protein	-0.114723	0.207813	0.279256
Tannin	0.113945	0.0849942	0.00859982
Lipid	0.100764	0.447752	0.659158
condensed aromatics	-0.0939616	0.0770457	0.0168353
unsaturated hydrocarbons	0.0458965	0.345465	0.794563
Lignin	0.0252414	0.145356	0.733591

## Sheet: Figure 2b
Sample	Overall respiration	Treatment	Block	p-value (exact)
W1	389.967	W	B1	0.007
W2	355.487	W	B2
W3	346.152	W	B3
W4	385.841	W	B4
C1	286.66	C	B1
C2	327.423	C	B2
C3	333.138	C	B3
C4	356.662	C	B4
Sample	Primed-C	Treatment	Block	p-value (exact)
W1	135.115	W	B1	2.48e-05
W2	129.597	W	B2
W3	133.993	W	B3
W4	143.702	W	B4
C1	105.171	C	B1
C2	120.416	C	B2
C3	124.45	C	B3
C4	134.341	C	B4

## Sheet: Figure 2c
Sample	Active Bacteria	Treatment	Block	p-value (exact)
W1	5.11062e+08	Warming	B1	2.48e-05
W2	6.90074e+08	Warming	B2
W3	3.88887e+08	Warming	B3
W4	5.52077e+08	Warming	B4
C1	2.57613e+08	Control	B1
C2	3.69607e+08	Control	B2
C3	3.11951e+08	Control	B3
C4	2.59687e+08	Control	B4
Sample	Total bacteria	Treatment	Block	p-value (exact)
W1	8.09153e+08	Warming	B1	2.48e-05
W2	1.01598e+09	Warming	B2
W3	6.3996e+08	Warming	B3
W4	8.22856e+08	Warming	B4
C1	4.51446e+08	Control	B1
C2	6.67092e+08	Control	B2
C3	5.25518e+08	Control	B3
C4	6.65413e+08	Control	B4

## Sheet: Figure 2e
Sample	Axis.1	Axis.2
C1	-0.352001	0.285629
C2	-0.340844	0.118551
C3	-0.328155	-0.156286
C4	-0.255164	-0.250031
W1	0.383534	0.0771928
W2	0.32702	0.0810434
W3	0.326103	0.0824667
W4	0.239508	-0.238565

## Sheet: Figure 2f
Only warming			Actinobacteria						Alphaproteobacteria						Bacteroidetes						Betaproteobacteria						Gammaproteobacteria						Bacidalles						Unclassified
taxomic	p value		Sample.Name	RA	Year	Treatment	Block		Sample.Name	RA	Year	Treatment	Block		Sample.Name	RA	Year	Treatment	Block		Sample.Name	RA	Year	Treatment	Block		Sample.Name	RA	Year	Treatment	Block		Sample.Name	RA	Year	Treatment	Block		Sample.Name	RA	Year	Treatment	Block
Actinobacteria	0.0002801		10_3N_N_N_1	0	2010	C	a		10_3N_N_N_1	366	2010	C	a		10_3N_N_N_1	102	2010	C	a		10_3N_N_N_1	0	2010	C	a		10_3N_N_N_1	0	2010	C	a		10_3N_N_N_1	265	2010	C	a		10_3N_N_N_1	2	2010	C	a
Alphaproteobacteria	0.007		10_6N_N_N_1	43	2010	C	b		10_6N_N_N_1	527	2010	C	b		10_6N_N_N_1	31	2010	C	b		10_6N_N_N_1	14	2010	C	b		10_6N_N_N_1	0	2010	C	b		10_6N_N_N_1	395	2010	C	b		10_6N_N_N_1	0	2010	C	b
Bacteroidetes	0.07		10_19N_N_N_1	51	2010	C	c		10_19N_N_N_1	633	2010	C	c		10_19N_N_N_1	45	2010	C	c		10_19N_N_N_1	0	2010	C	c		10_19N_N_N_1	0	2010	C	c		10_19N_N_N_1	259	2010	C	c		10_19N_N_N_1	0	2010	C	c
Gammaproteobacteria	0.006		10_23N_N_N_1	0	2010	C	d		10_23N_N_N_1	405	2010	C	d		10_23N_N_N_1	20	2010	C	d		10_23N_N_N_1	0	2010	C	d		10_23N_N_N_1	0	2010	C	d		10_23N_N_N_1	167	2010	C	d		10_23N_N_N_1	0	2010	C	d
Bacidalles	0.003		10_1N_H_N_1	0	2010	W	c		10_1N_H_N_1	457	2010	W	c		10_1N_H_N_1	51	2010	W	c		10_1N_H_N_1	0	2010	W	c		10_1N_H_N_1	0	2010	W	c		10_1N_H_N_1	315	2010	W	c		10_1N_H_N_1	0	2010	W	c
Unclassified	0.37		10_10N_H_N_1	44	2010	W	b		10_10N_H_N_1	664	2010	W	b		10_10N_H_N_1	58	2010	W	b		10_10N_H_N_1	0	2010	W	b		10_10N_H_N_1	0	2010	W	b		10_10N_H_N_1	329	2010	W	b		10_10N_H_N_1	0	2010	W	b
Betaproteobacteria	0.82		10_20N_H_N_1	38	2010	W	a		10_20N_H_N_1	764	2010	W	a		10_20N_H_N_1	83	2010	W	a		10_20N_H_N_1	0	2010	W	a		10_20N_H_N_1	0	2010	W	a		10_20N_H_N_1	214	2010	W	a		10_20N_H_N_1	0	2010	W	a
			10_16N_H_N_1	16	2010	W	d		10_16N_H_N_1	561	2010	W	d		10_16N_H_N_1	48	2010	W	d		10_16N_H_N_1	0	2010	W	d		10_16N_H_N_1	0	2010	W	d		10_16N_H_N_1	328	2010	W	d		10_16N_H_N_1	0	2010	W	d
			11_3N_N_N_1	67	2011	C	a		11_3N_N_N_1	728	2011	C	a		11_3N_N_N_1	25	2011	C	a		11_3N_N_N_1	0	2011	C	a		11_3N_N_N_1	0	2011	C	a		11_3N_N_N_1	252	2011	C	a		11_3N_N_N_1	0	2011	C	a
			11_6N_N_N_1	110	2011	C	b		11_6N_N_N_1	804	2011	C	b		11_6N_N_N_1	0	2011	C	b		11_6N_N_N_1	0	2011	C	b		11_6N_N_N_1	0	2011	C	b		11_6N_N_N_1	253	2011	C	b		11_6N_N_N_1	0	2011	C	b
			11_19N_N_N_1	67	2011	C	c		11_19N_N_N_1	1107	2011	C	c		11_19N_N_N_1	24	2011	C	c		11_19N_N_N_1	0	2011	C	c		11_19N_N_N_1	0	2011	C	c		11_19N_N_N_1	251	2011	C	c		11_19N_N_N_1	0	2011	C	c
			11_23N_N_N_1	47	2011	C	d		11_23N_N_N_1	688	`	C	d		11_23N_N_N_1	31	2011	C	d		11_23N_N_N_1	0	2011	C	d		11_23N_N_N_1	0	2011	C	d		11_23N_N_N_1	261	2011	C	d		11_23N_N_N_1	0	2011	C	d
			11_1N_H_N_1	44	2011	W	c		11_1N_H_N_1	1319	2011	W	c		11_1N_H_N_1	0	2011	W	c		11_1N_H_N_1	0	2011	W	c		11_1N_H_N_1	0	2011	W	c		11_1N_H_N_1	516	2011	W	c		11_1N_H_N_1	0	2011	W	c
			11_10N_H_N_1	45	2011	W	b		11_10N_H_N_1	500	2011	W	b		11_10N_H_N_1	24	2011	W	b		11_10N_H_N_1	0	2011	W	b		11_10N_H_N_1	0	2011	W	b		11_10N_H_N_1	300	2011	W	b		11_10N_H_N_1	0	2011	W	b
			11_20N_H_N_1	133	2011	W	a		11_20N_H_N_1	1274	2011	W	a		11_20N_H_N_1	2	2011	W	a		11_20N_H_N_1	0	2011	W	a		11_20N_H_N_1	0	2011	W	a		11_20N_H_N_1	970	2011	W	a		11_20N_H_N_1	0	2011	W	a
			11_16N_H_N_1	331	2011	W	d		11_16N_H_N_1	1484	2011	W	d		11_16N_H_N_1	0	2011	W	d		11_16N_H_N_1	0	2011	W	d		11_16N_H_N_1	0	2011	W	d		11_16N_H_N_1	553	2011	W	d		11_16N_H_N_1	0	2011	W	d
			12_3N_N_N_1	40	2012	C	a		12_3N_N_N_1	534	2012	C	a		12_3N_N_N_1	26	2012	C	a		12_3N_N_N_1	0	2012	C	a		12_3N_N_N_1	0	2012	C	a		12_3N_N_N_1	476	2012	C	a		12_3N_N_N_1	0	2012	C	a
			12_6N_N_N_1	35	2012	C	b		12_6N_N_N_1	522	2012	C	b		12_6N_N_N_1	39	2012	C	b		12_6N_N_N_1	0	2012	C	b		12_6N_N_N_1	0	2012	C	b		12_6N_N_N_1	237	2012	C	b		12_6N_N_N_1	0	2012	C	b
			12_19N_N_N_1	0	2012	C	c		12_19N_N_N_1	508	2012	C	c		12_19N_N_N_1	0	2012	C	c		12_19N_N_N_1	0	2012	C	c		12_19N_N_N_1	0	2012	C	c		12_19N_N_N_1	578	2012	C	c		12_19N_N_N_1	0	2012	C	c
			12_23N_N_N_1	27	2012	C	d		12_23N_N_N_1	785	2012	C	d		12_23N_N_N_1	0	2012	C	d		12_23N_N_N_1	0	2012	C	d		12_23N_N_N_1	0	2012	C	d		12_23N_N_N_1	210	2012	C	d		12_23N_N_N_1	0	2012	C	d
			12_1N_H_N_1	28	2012	W	c		12_1N_H_N_1	367	2012	W	c		12_1N_H_N_1	0	2012	W	c		12_1N_H_N_1	0	2012	W	c		12_1N_H_N_1	0	2012	W	c		12_1N_H_N_1	639	2012	W	c		12_1N_H_N_1	0	2012	W	c
			12_10N_H_N_1	176	2012	W	b		12_10N_H_N_1	592	2012	W	b		12_10N_H_N_1	0	2012	W	b		12_10N_H_N_1	0	2012	W	b		12_10N_H_N_1	0	2012	W	b		12_10N_H_N_1	385	2012	W	b		12_10N_H_N_1	0	2012	W	b
			12_20N_H_N_1	46	2012	W	a		12_20N_H_N_1	332	2012	W	a		12_20N_H_N_1	18	2012	W	a		12_20N_H_N_1	0	2012	W	a		12_20N_H_N_1	0	2012	W	a		12_20N_H_N_1	366	2012	W	a		12_20N_H_N_1	0	2012	W	a
			12_16N_H_N_1	62	2012	W	d		12_16N_H_N_1	814	2012	W	d		12_16N_H_N_1	8	2012	W	d		12_16N_H_N_1	0	2012	W	d		12_16N_H_N_1	0	2012	W	d		12_16N_H_N_1	1537	2012	W	d		12_16N_H_N_1	0	2012	W	d
			13_3N_N_N_1	47	2013	C	a		13_3N_N_N_1	485	2013	C	a		13_3N_N_N_1	24	2013	C	a		13_3N_N_N_1	2	2013	C	a		13_3N_N_N_1	0	2013	C	a		13_3N_N_N_1	234	2013	C	a		13_3N_N_N_1	0	2013	C	a
			13_6N_N_N_1	31	2013	C	b		13_6N_N_N_1	433	2013	C	b		13_6N_N_N_1	8	2013	C	b		13_6N_N_N_1	0	2013	C	b		13_6N_N_N_1	0	2013	C	b		13_6N_N_N_1	315	2013	C	b		13_6N_N_N_1	0	2013	C	b
			13_19N_N_N_1	0	2013	C	c		13_19N_N_N_1	466	2013	C	c		13_19N_N_N_1	24	2013	C	c		13_19N_N_N_1	0	2013	C	c		13_19N_N_N_1	0	2013	C	c		13_19N_N_N_1	320	2013	C	c		13_19N_N_N_1	0	2013	C	c
			13_23N_N_N_1	49	2013	C	d		13_23N_N_N_1	516	2013	C	d		13_23N_N_N_1	70	2013	C	d		13_23N_N_N_1	0	2013	C	d		13_23N_N_N_1	3	2013	C	d		13_23N_N_N_1	276	2013	C	d		13_23N_N_N_1	0	2013	C	d
			13_1N_H_N_1	69	2013	W	c		13_1N_H_N_1	312	2013	W	c		13_1N_H_N_1	67	2013	W	c		13_1N_H_N_1	0	2013	W	c		13_1N_H_N_1	0	2013	W	c		13_1N_H_N_1	226	2013	W	c		13_1N_H_N_1	0	2013	W	c
			13_10N_H_N_1	56	2013	W	b		13_10N_H_N_1	333	2013	W	b		13_10N_H_N_1	20	2013	W	b		13_10N_H_N_1	8	2013	W	b		13_10N_H_N_1	7	2013	W	b		13_10N_H_N_1	351	2013	W	b		13_10N_H_N_1	0	2013	W	b
			13_20N_H_N_1	118	2013	W	a		13_20N_H_N_1	859	2013	W	a		13_20N_H_N_1	5	2013	W	a		13_20N_H_N_1	15	2013	W	a		13_20N_H_N_1	0	2013	W	a		13_20N_H_N_1	506	2013	W	a		13_20N_H_N_1	0	2013	W	a
			13_16N_H_N_1	100	2013	W	d		13_16N_H_N_1	720	2013	W	d		13_16N_H_N_1	6	2013	W	d		13_16N_H_N_1	6	2013	W	d		13_16N_H_N_1	1	2013	W	d		13_16N_H_N_1	1392	2013	W	d		13_16N_H_N_1	0	2013	W	d
			14_3N_N_N_1	17	2014	C	a		14_3N_N_N_1	436	2014	C	a		14_3N_N_N_1	0	2014	C	a		14_3N_N_N_1	0	2014	C	a		14_3N_N_N_1	9	2014	C	a		14_3N_N_N_1	539	2014	C	a		14_3N_N_N_1	0	2014	C	a
			14_6N_N_N_1	15	2014	C	b		14_6N_N_N_1	354	2014	C	b		14_6N_N_N_1	10	2014	C	b		14_6N_N_N_1	0	2014	C	b		14_6N_N_N_1	0	2014	C	b		14_6N_N_N_1	371	2014	C	b		14_6N_N_N_1	0	2014	C	b
			14_19N_N_N_1	37	2014	C	c		14_19N_N_N_1	782	2014	C	c		14_19N_N_N_1	20	2014	C	c		14_19N_N_N_1	0	2014	C	c		14_19N_N_N_1	0	2014	C	c		14_19N_N_N_1	298	2014	C	c		14_19N_N_N_1	0	2014	C	c
			14_23N_N_N_1	27	2014	C	d		14_23N_N_N_1	771	2014	C	d		14_23N_N_N_1	0	2014	C	d		14_23N_N_N_1	0	2014	C	d		14_23N_N_N_1	0	2014	C	d		14_23N_N_N_1	230	2014	C	d		14_23N_N_N_1	0	2014	C	d
			14_1N_H_N_1	20	2014	W	c		14_1N_H_N_1	953	2014	W	c		14_1N_H_N_1	0	2014	W	c		14_1N_H_N_1	0	2014	W	c		14_1N_H_N_1	0	2014	W	c		14_1N_H_N_1	368	2014	W	c		14_1N_H_N_1	0	2014	W	c
			14_10N_H_N_1	41	2014	W	b		14_10N_H_N_1	412	2014	W	b		14_10N_H_N_1	5	2014	W	b		14_10N_H_N_1	0	2014	W	b		14_10N_H_N_1	0	2014	W	b		14_10N_H_N_1	456	2014	W	b		14_10N_H_N_1	0	2014	W	b
			14_20N_H_N_1	45	2014	W	a		14_20N_H_N_1	699	2014	W	a		14_20N_H_N_1	0	2014	W	a		14_20N_H_N_1	0	2014	W	a		14_20N_H_N_1	17	2014	W	a		14_20N_H_N_1	1400	2014	W	a		14_20N_H_N_1	0	2014	W	a
			14_16N_H_N_1	103	2014	W	d		14_16N_H_N_1	661	2014	W	d		14_16N_H_N_1	48	2014	W	d		14_16N_H_N_1	0	2014	W	d		14_16N_H_N_1	0	2014	W	d		14_16N_H_N_1	1350	2014	W	d		14_16N_H_N_1	0	2014	W	d
			X15_3N_N_N_1	40	2015	C	a		X15_3N_N_N_1	414	2015	C	a		X15_3N_N_N_1	26	2015	C	a		X15_3N_N_N_1	0	2015	C	a		X15_3N_N_N_1	0	2015	C	a		X15_3N_N_N_1	206	2015	C	a		X15_3N_N_N_1	0	2015	C	a
			X15_6N_N_N_1	0	2015	C	b		X15_6N_N_N_1	406	2015	C	b		X15_6N_N_N_1	12	2015	C	b		X15_6N_N_N_1	0	2015	C	b		X15_6N_N_N_1	0	2015	C	b		X15_6N_N_N_1	220	2015	C	b		X15_6N_N_N_1	0	2015	C	b
			X15_19N_N_N_1	0	2015	C	c		X15_19N_N_N_1	168	2015	C	c		X15_19N_N_N_1	0	2015	C	c		X15_19N_N_N_1	0	2015	C	c		X15_19N_N_N_1	0	2015	C	c		X15_19N_N_N_1	277	2015	C	c		X15_19N_N_N_1	0	2015	C	c
			X15_23N_N_N_1	0	2015	C	d		X15_23N_N_N_1	545	2015	C	d		X15_23N_N_N_1	0	2015	C	d		X15_23N_N_N_1	0	2015	C	d		X15_23N_N_N_1	0	2015	C	d		X15_23N_N_N_1	359	2015	C	d		X15_23N_N_N_1	0	2015	C	d
			X15_1N_H_N_1	114	2015	W	c		X15_1N_H_N_1	557	2015	W	c		X15_1N_H_N_1	41	2015	W	c		X15_1N_H_N_1	0	2015	W	c		X15_1N_H_N_1	0	2015	W	c		X15_1N_H_N_1	534	2015	W	c		X15_1N_H_N_1	0	2015	W	c
			X15_10N_H_N_1	93	2015	W	b		X15_10N_H_N_1	518	2015	W	b		X15_10N_H_N_1	279	2015	W	b		X15_10N_H_N_1	0	2015	W	b		X15_10N_H_N_1	6	2015	W	b		X15_10N_H_N_1	679	2015	W	b		X15_10N_H_N_1	0	2015	W	b
			X15_20N_H_N_1	6	2015	W	a		X15_20N_H_N_1	447	2015	W	a		X15_20N_H_N_1	11	2015	W	a		X15_20N_H_N_1	0	2015	W	a		X15_20N_H_N_1	9	2015	W	a		X15_20N_H_N_1	577	2015	W	a		X15_20N_H_N_1	0	2015	W	a
			X15_16N_H_N_1	106	2015	W	d		X15_16N_H_N_1	741	2015	W	d		X15_16N_H_N_1	42	2015	W	d		X15_16N_H_N_1	0	2015	W	d		X15_16N_H_N_1	29	2015	W	d		X15_16N_H_N_1	505	2015	W	d		X15_16N_H_N_1	0	2015	W	d
			X16_3N_N_N_1	0	2016	C	a		X16_3N_N_N_1	408	2016	C	a		X16_3N_N_N_1	0	2016	C	a		X16_3N_N_N_1	27	2016	C	a		X16_3N_N_N_1	0	2016	C	a		X16_3N_N_N_1	282	2016	C	a		X16_3N_N_N_1	0	2016	C	a
			X16_6N_N_N_1	18	2016	C	b		X16_6N_N_N_1	423	2016	C	b		X16_6N_N_N_1	19	2016	C	b		X16_6N_N_N_1	0	2016	C	b		X16_6N_N_N_1	0	2016	C	b		X16_6N_N_N_1	597	2016	C	b		X16_6N_N_N_1	0	2016	C	b
			X16_19N_N_N_1	0	2016	C	c		X16_19N_N_N_1	404	2016	C	c		X16_19N_N_N_1	20	2016	C	c		X16_19N_N_N_1	0	2016	C	c		X16_19N_N_N_1	0	2016	C	c		X16_19N_N_N_1	1501	2016	C	c		X16_19N_N_N_1	0	2016	C	c
			X16_23N_N_N_1	25	2016	C	d		X16_23N_N_N_1	726	2016	C	d		X16_23N_N_N_1	16	2016	C	d		X16_23N_N_N_1	0	2016	C	d		X16_23N_N_N_1	49	2016	C	d		X16_23N_N_N_1	558	2016	C	d		X16_23N_N_N_1	0	2016	C	d
			X16_1N_H_N_1	136	2016	W	c		X16_1N_H_N_1	813	2016	W	c		X16_1N_H_N_1	220	2016	W	c		X16_1N_H_N_1	8	2016	W	c		X16_1N_H_N_1	53	2016	W	c		X16_1N_H_N_1	471	2016	W	c		X16_1N_H_N_1	7	2016	W	c
			X16_10N_H_N_1	53	2016	W	b		X16_10N_H_N_1	788	2016	W	b		X16_10N_H_N_1	58	2016	W	b		X16_10N_H_N_1	0	2016	W	b		X16_10N_H_N_1	27	2016	W	b		X16_10N_H_N_1	368	2016	W	b		X16_10N_H_N_1	0	2016	W	b
			X16_20N_H_N_1	58	2016	W	a		X16_20N_H_N_1	503	2016	W	a		X16_20N_H_N_1	0	2016	W	a		X16_20N_H_N_1	0	2016	W	a		X16_20N_H_N_1	36	2016	W	a		X16_20N_H_N_1	1007	2016	W	a		X16_20N_H_N_1	0	2016	W	a
			X16_16N_H_N_1	152	2016	W	d		X16_16N_H_N_1	1001	2016	W	d		X16_16N_H_N_1	122	2016	W	d		X16_16N_H_N_1	0	2016	W	d		X16_16N_H_N_1	78	2016	W	d		X16_16N_H_N_1	736	2016	W	d		X16_16N_H_N_1	0	2016	W	d

## Sheet: Figure 3a
Sample	Axis.1	Axis.2
C1	0.0173872	-0.0491234
C2	0.306621	0.111076
C3	0.055883	-0.255085
C4	-0.0213876	-0.0190333
W1	-0.0775928	0.0409666
W2	-0.0896531	0.0474577
W3	-0.0977997	0.0824703
W4	-0.0934582	0.0412714

## Sheet: Figure 3b
Taxonomic-Acitve
Sample	Axis.1	Axis.2
C1	-0.352001	0.285629
C2	-0.340844	0.118551
C3	-0.328155	-0.156286
C4	-0.255164	-0.250031
W1	0.383534	0.0771928
W2	0.32702	0.0810434
W3	0.326103	0.0824667
W4	0.239508	-0.238565
Functional-Acitve
Sample	X1	X2
C1	-0.0473635	-0.0673002
C2	0.384806	0.182436
C3	-0.0432484	-0.0965565
C4	-0.0749875	-0.0275234
W1	-0.0829277	-0.00477269
W2	-0.0849993	-0.00644681
W3	0.0175021	0.074432
W4	-0.0687819	-0.0542682

## Sheet: Figure 3c
Functional-Acitve
Sample	Axis.1	Axis.2
C1	0.0173872	-0.0491234
C2	0.306621	0.111076
C3	0.055883	-0.255085
C4	-0.0213876	-0.0190333
W1	-0.0775928	0.0409666
W2	-0.0896531	0.0474577
W3	-0.0977997	0.0824703
W4	-0.0934582	0.0412714
DOM
Sample	X1	X2
C1	-0.0473635	-0.0673002
C2	0.384806	0.182436
C3	-0.0432484	-0.0965565
C4	-0.0749875	-0.0275234
W1	-0.0829277	-0.00477269
W2	-0.0849993	-0.00644681
W3	0.0175021	0.074432
W4	-0.0687819	-0.0542682

## Sheet: Figure 3d
		subcategory	Gene	Warming vs control Response.Ratio.	Warming vs control RR.CI95.bar.	p-value	signifcance
Carbon	degradation	Agar	beta_agarase	0.484959	0.341263	0.00534869	**
Carbon	degradation	Alginate	alginase	0.0903369	0.160732	0.270649
Carbon	degradation	Camphor	camdcab	-0.519638	0.139526	2.8888e-13	***
Carbon	degradation	Cellulose	axe	0.238614	0.136385	0.00060563	***
Carbon	degradation	Cellulose	cellobiase	0.0748288	0.164501	0.37263
Carbon	degradation	Cellulose	endoglucanase	-0.0451457	0.429717	0.836859
Carbon	degradation	Cellulose	exoglucanase	0.138944	0.335653	0.417175
Carbon	degradation	Chitin	acetylglucosaminidase	0.146107	0.124555	0.0214994	*
Carbon	degradation	Chitin	chitin_deacetylase_fungi	0.0839981	0.309944	0.595301
Carbon	degradation	Chitin	chitinase	0.12554	0.0967211	0.0109609	*
Carbon	degradation	Chitin	endochitinase	0.0794976	0.103047	0.130521
Carbon	degradation	Chitin	exochitinase	0.216815	0.214638	0.0477216	*
Carbon	degradation	Cutin	cutinase	0.105865	0.181328	0.252505
Carbon	degradation	glucose	Glucose_oxidase_fungi	-0.0612106	0.345926	0.728734
Carbon	degradation	Hemicellulose	ara	0.107916	0.0737739	0.00414357	**
Carbon	degradation	Hemicellulose	mannanase	0.216276	0.168727	0.011995	*
Carbon	degradation	Hemicellulose	xyla	0.298026	0.122342	1.80163e-06	***
Carbon	degradation	Hemicellulose	xylanase	0.214585	0.174248	0.015792	*
Carbon	degradation	Hemicellulose	xylose_isomerase_Oomycetes	-0.494886	1.06829	0.363902
Carbon	degradation	Heparin	heparinase	-0.0878864	0.481655	0.72062
Carbon	degradation	hyaluronic	acid.hyaluronidase	-0.0779209	0.277631	0.582258
Carbon	degradation	Inulin	inulinase	0.299523	0.230129	0.010742	*
Carbon	degradation	Lactose	lactase_fungi	-0.161602	0.422055	0.452979
Carbon	degradation	Lignin	glx	0.118692	0.402362	0.563151
Carbon	degradation	Lignin	ligninase	0.17464	0.372581	0.358254
Carbon	degradation	Lignin	mnp	0.139144	0.459185	0.552569
Carbon	degradation	Lignin	phenol_oxidase	0.197611	0.175614	0.0274218	*
Carbon	degradation	Lipids	lipase_fungi	0.97536	0.584166	0.00106609	**
Carbon	degradation	Other	alpha_galactosidase_fungi	0.313991	0.210483	0.00345792	**
Carbon	degradation	Pectin	endopolygalacturonase_fungi	0.518476	0.449014	0.0236251	*
Carbon	degradation	Pectin	exopolygalacturonase_fungi	0.0751554	0.293981	0.616329
Carbon	degradation	Pectin	pec_Cdeg	-0.0498798	0.540023	0.856341
Carbon	degradation	Pectin	pectin_lyase_Oomycetes	0.287532	0.310333	0.0693771
Carbon	degradation	Pectin	pectinase.(pectate_lyase)	0.102004	0.212791	0.347458
Carbon	degradation	Pectin	pel_Cdeg	-0.0414981	0.292952	0.78129
Carbon	degradation	Pectin	pme	0.0823578	0.131312	0.21897
Carbon	degradation	Pectin	pme_Cdeg	0.0364323	0.279306	0.798217
Carbon	degradation	Pectin	RgaE	0.152934	0.151401	0.0477237	*
Carbon	degradation	Pectin	rgh	-0.0076613	0.25643	0.953305
Carbon	degradation	Pectin	rgl	0.086711	0.171586	0.321945
Carbon	degradation	Phospholipids	phospholipase_A2_fungi	-0.217572	0.459452	0.353338
Carbon	degradation	Phospholipids	phospholipase_C_fungi	0.0382999	0.320711	0.814936
Carbon	degradation	Phospholipids	phospholipase_D_fungi	0.283778	0.259808	0.0322908	*
Carbon	degradation	protein	protease_aspartate_fungi	0.113603	0.471974	0.637099
Carbon	degradation	protein	protease_cysteine_fungi	-0.0877942	0.632605	0.785616
Carbon	degradation	protein	protease_serine_fungi	0.00578998	0.271671	0.966681
Carbon	degradation	Starch	amyA	0.118889	0.109684	0.033634	*
Carbon	degradation	Starch	amyx	-0.228396	0.729816	0.539631
Carbon	degradation	Starch	apu	0.0253501	0.458623	0.913729
Carbon	degradation	Starch	cda	0.11021	0.17113	0.20686
Carbon	degradation	Starch	glucoamylase	0.109842	0.175968	0.221162
Carbon	degradation	Starch	pula	0.138393	0.129743	0.0365596	*
Carbon	degradation	sucrose	dextranase_fungi	0.451244	0.657755	0.178752
Carbon	degradation	sucrose	invertase_fungi	0.253957	0.592871	0.401158
Carbon	degradation	Tannins	tannase_Cdeg	0.0353079	0.393726	0.86048
Carbon	degradation	Terpenes	cdh	0.102968	0.279932	0.470949
Carbon	degradation	Terpenes	limeh	0.135712	0.142198	0.0614066
Carbon	degradation	Terpenes	lmo	0.00514042	0.416869	0.980718
Carbon	degradation	Vanillin/Lignin	vana	0.149025	0.140105	0.0370923	*
Carbon	degradation	Vanillin/Lignin	vdh	0.197242	0.24594	0.11598

## Sheet: Figure 4a,4b&4c
4a																4b/4b
Sample	NO3N	NH4N	AN	Soil.total.nitrogen	Soil.total.carbon	Soil.pH	Aboveground.plant.biomass	Soil.moisture	Soil.temperature							Plot	mineral N (mg/kg soil)	Plant biomass (g/m-2)	Primed_C (ug CO2-C/g soil)
C1	0.58	2.88	3.46	0.101	0.845	7.56	408.275	10.6762	17.1362							W-1	19.29	110.641	135.115
C2	3.4	2.99	6.39	0.075	0.623	7.17	90.8113	8.57381	17.3796							W-2	13.83	52.4691	129.597
C3	0.41	5.63	6.04	0.091	0.884	7.53	145.259	14.7881	16.8649							W-3	22.15	177.031	133.993
C4	4.61	2.54	7.15	0.086	0.838	6.95	175.125	12.9548	17.2404							W-4	1.99	88.8174	143.702
W1	15.97	3.32	19.29	0.111	1.041	7.45	110.641	7.8881	18.7451							C-1	3.46	408.275	105.171
W2	10.68	3.15	13.83	0.098	0.907	7.2	52.4691	9.52619	19.5001							C-2	6.39	90.8113	120.416
W3	0.86	1.13	1.99	0.079	0.704	7.5	177.031	13.2143	18.5018							C-3	6.04	145.259	124.45
W4	18.29	3.86	22.15	0.097	0.9	6.6	88.8174	9.46905	18.7689							C-4	7.15	175.125	134.341
uniqueID	C1	C2	C3	C4	W1	W2	W3	W4	uniqueID	gene	geneCategory	subcategory1	subcategory2
262089466	0	0.10207	0.146381	0	0.0891889	0	0	0.130972	262089466	nirk	Nitrogen	Denitrification	Denitrification
55232184	0	0.215172	0.226917	0	0.167965	0	0.0868324	0.177196	55232184	nirk	Nitrogen	Denitrification	Denitrification
262264575	0.236159	0.18349	0.267022	0.112749	0.166257	0.133183	0.056737	0.157544	262264575	nirk	Nitrogen	Denitrification	Denitrification
76801449	1.54812	1.29408	1.47115	3.80503	3.53481	4.59805	1.55444	2.78493	76801449	nirk	Nitrogen	Denitrification	Denitrification
112462087	0	0.107349	0.106447	0	0	0	0	0	112462087	nirk	Nitrogen	Denitrification	Denitrification
209485857	0.365268	0.597118	0.358329	0.177428	0.329905	0.122075	0.155128	0.316921	209485857	nirk	Nitrogen	Denitrification	Denitrification
74038466	0.742393	0.156381	0.431541	0.766472	0.940952	0.692844	1.0554	1.28809	74038466	nirk	Nitrogen	Denitrification	Denitrification
83317030	1.33252	0.83421	1.87513	1.73951	3.01835	2.05374	4.71704	3.04173	83317030	nirk	Nitrogen	Denitrification	Denitrification
74038476	0.688267	0.381905	0.557376	1.07753	0.367632	0.24337	0.257764	0.591776	74038476	nirk	Nitrogen	Denitrification	Denitrification
51291735	0.163641	0.26532	25.1816	0	0.117436	0	0	0.133812	51291735	nirk	Nitrogen	Denitrification	Denitrification
111072010	0	0.0604721	0.0985991	0	0.170747	0	0	0.0671983	111072010	nirk	Nitrogen	Denitrification	Denitrification
104304993	0	0	0	0	0	0.137818	0	0.318541	104304993	nirk	Nitrogen	Denitrification	Denitrification
112462199	0	0	0	0	0.260735	0.054145	0.0799475	0.0712417	112462199	nirk	Nitrogen	Denitrification	Denitrification
83316884	0.220154	0.149209	0	0	0.142275	0.415016	3.89239	0	83316884	nirk	Nitrogen	Denitrification	Denitrification
74038464	0.360212	0.0848459	0.520866	0.489727	1.33879	0.108554	0.12635	0.118084	74038464	nirk	Nitrogen	Denitrification	Denitrification
112462345	0.355113	0.260258	0.419521	0.137444	0.22959	0.134503	0.151749	0.135829	112462345	nirk	Nitrogen	Denitrification	Denitrification
46409933	0	0.614472	0	0.0612997	0	0	0	0	46409933	nirk	Nitrogen	Denitrification	Denitrification
112462653	0.277835	0.237053	0.388453	0.327785	0.229744	0.181393	0.113549	0.253758	112462653	nirk	Nitrogen	Denitrification	Denitrification
83316528	0.219702	0.168022	0.227709	0.141417	0.127921	0.101148	0.108753	0.0778867	83316528	nirk	Nitrogen	Denitrification	Denitrification
313104758	0	0	0	0	0.249492	0	0.117539	0.0757692	313104758	nirk	Nitrogen	Denitrification	Denitrification
51291709	0.32141	0.11612	0.315941	0.15276	0.0955754	0	0	0.383733	51291709	nirk	Nitrogen	Denitrification	Denitrification
112463953	0.443798	0	1.20793	0.198166	0.664955	0.16073	0.0962621	1.70727	112463953	nirk	Nitrogen	Denitrification	Denitrification
73763130	0	0	0	0	1.66433	0.264031	0	0.122768	73763130	nirk	Nitrogen	Denitrification	Denitrification
7160913	0.182199	0.259459	0.253928	0.109991	0.100037	0.0897127	0.297135	0.0641725	7160913	nirk	Nitrogen	Denitrification	Denitrification
87281004	0	0	0	0	0.0916356	0	0	0.0904996	87281004	nirk	Nitrogen	Denitrification	Denitrification
110632316	1.32641	0.249169	0.343727	0	0.58418	1.15162	0.68135	0.502268	110632316	nirk	Nitrogen	Denitrification	Denitrification
112462609	0	0	0	0	0	0	0.364916	0.203668	112462609	nirk	Nitrogen	Denitrification	Denitrification
363980899	0.28893	0.246814	0	0.222255	0.873937	0.309479	0.215035	0.32824	363980899	nirk	Nitrogen	Denitrification	Denitrification
110632258	0	0	0	0	0.0610041	0.0536533	0.0888377	0	110632258	nirk	Nitrogen	Denitrification	Denitrification
112463895	0	0	0	0	0.066398	0	0.102574	0	112463895	nirk	Nitrogen	Denitrification	Denitrification
109632807	3.65721	2.86692	3.42604	3.84302	5.88062	6.53765	10.443	4.94951	109632807	nirk	Nitrogen	Denitrification	Denitrification
76577570	0.305946	0.10657	0.111533	0.0955381	0.0750913	0.116131	0	0.266341	76577570	nirk	Nitrogen	Denitrification	Denitrification
87280986	1.36547	0.359748	0.481981	0.435312	1.12843	1.43462	0.81307	3.66023	87280986	nirk	Nitrogen	Denitrification	Denitrification
309399194	0	0.0668391	0.123255	0	0.0590883	0	0	0.0480189	309399194	nirk	Nitrogen	Denitrification	Denitrification
184199497	0.152993	0.0901805	0.148123	0.427613	0.119168	0	0	0.107634	184199497	nirk	Nitrogen	Denitrification	Denitrification
73762782	0	0	0	0	0	0.109344	0	0.0820375	73762782	nirk	Nitrogen	Denitrification	Denitrification
111071938	0	0.1523	0	0.11354	0.781275	0	0.088892	0.11936	111071938	nirk	Nitrogen	Denitrification	Denitrification
112462559	0.14804	0	0.973807	0	0	0	0	0	112462559	nirk	Nitrogen	Denitrification	Denitrification
109632419	0	0.0746284	0.204866	0	0.192944	0.334053	0	0.32939	109632419	nirk	Nitrogen	Denitrification	Denitrification
112463845	0.309297	0.106391	0	0.0839778	0.420111	0.111809	0.205644	0.389772	112463845	nirk	Nitrogen	Denitrification	Denitrification
112464129	0	0	0	0	1.98356	0.205024	0.31094	0.134703	112464129	nirk	Nitrogen	Denitrification	Denitrification
46409941	0.132148	0.162826	0.191535	0.247272	0.140655	0.106184	0.105176	0.149349	46409941	nirk	Nitrogen	Denitrification	Denitrification
76577478	0.113751	0.136002	0	0.143853	0.130748	0.148274	0	0.160605	76577478	nirk	Nitrogen	Denitrification	Denitrification
145046536	0.252059	0.117615	0.252207	0.101329	0.552092	0.316404	0.185493	0.682567	145046536	nirk	Nitrogen	Denitrification	Denitrification
112462205	0.249753	0.309964	0.386898	0.206902	0.148055	0.127561	0.332455	0.152789	112462205	nirk	Nitrogen	Denitrification	Denitrification
87280994	2.11996	4.09326	1.83499	1.88319	1.0792	1.36203	1.6733	1.43441	87280994	nirk	Nitrogen	Denitrification	Denitrification
112464171	1.7222	0.0990357	0.299174	0.283281	0.399359	0.442642	0.831975	0.846475	112464171	nirk	Nitrogen	Denitrification	Denitrification
157060121	0	0	0	0	0.127253	0.154191	0	0.15103	157060121	nirk	Nitrogen	Denitrification	Denitrification
76577536	0	0.0858114	0.18078	0.0792292	0.113774	0	0.942702	0.109155	76577536	nirk	Nitrogen	Denitrification	Denitrification
290745590	2.24856	2.43745	3.50216	3.1778	2.34815	1.40164	3.21973	1.89712	290745590	nirk	Nitrogen	Denitrification	Denitrification
28629805	0.270183	0.226437	0.682507	0.264566	0.136463	0.137825	0.150405	0.175688	28629805	nirk	Nitrogen	Denitrification	Denitrification
74038472	0.162137	0.120765	0.810471	0.136669	0.280331	0.0960394	0.1478	0.876289	74038472	nirk	Nitrogen	Denitrification	Denitrification
73763022	0.845801	0.26263	0.468368	0.267147	0.714397	0.411783	0.0872202	0.613819	73763022	nirk	Nitrogen	Denitrification	Denitrification
110632136	0	0	0	0	0.283798	0.0650517	0.0456437	0.0722385	110632136	nirk	Nitrogen	Denitrification	Denitrification
22252768	3.33079	7.96388	2.00342	1.9139	4.2045	3.35165	1.46035	4.35502	22252768	nirk	Nitrogen	Denitrification	Denitrification
312922904	0.153589	0	0.156532	0.145106	0.115023	0.166118	0	0.131755	312922904	nirk	Nitrogen	Denitrification	Denitrification
112463241	0.207523	0.108516	0.589648	0.0765805	0.268782	0.0766543	0.122382	0.147852	112463241	nirk	Nitrogen	Denitrification	Denitrification
112463935	0	1.24359	0	0.0903111	0.0756988	0	0	0.100415	112463935	nirk	Nitrogen	Denitrification	Denitrification
112463637	1.01684	0.259189	0.469481	0.375326	1.31259	1.70372	0.902956	1.00189	112463637	nirk	Nitrogen	Denitrification	Denitrification
112462547	0.2521	0.229994	0.369729	0.297806	0.240025	0.10303	0.152943	0.248799	112462547	nirk	Nitrogen	Denitrification	Denitrification
112464191	0.247915	0.076909	0.201693	0.10566	0.187751	0.163809	0.188909	0.261064	112464191	nirk	Nitrogen	Denitrification	Denitrification
110632280	0.508419	0.324896	0.283233	0.282999	0.604793	0.546446	0.701262	0.737787	110632280	nirk	Nitrogen	Denitrification	Denitrification
157060169	23.5262	1.22172	1.38549	0.952949	1.16136	0.928466	2.82439	0.926687	157060169	nirk	Nitrogen	Denitrification	Denitrification
33520868	0	0	0	0	0.122869	0.0622696	0.0613471	0.0352008	33520868	nirk	Nitrogen	Denitrification	Denitrification
83316730	3.81691	1.02509	1.27231	1.94645	4.50081	3.39691	7.34485	4.02263	83316730	nirk	Nitrogen	Denitrification	Denitrification
110632282	0.478007	0	0.127717	0.137244	0	0	0	0	110632282	nirk	Nitrogen	Denitrification	Denitrification
109632429	0	0.225262	0.276046	0	0.256727	0.0847825	0.263356	0.625207	109632429	nirk	Nitrogen	Denitrification	Denitrification
73762890	0.144405	0.132005	0.214298	0.204321	0.50074	0.168559	0.168049	0.157291	73762890	nirk	Nitrogen	Denitrification	Denitrification
112463609	0.202309	0.519545	0.115999	0	0.104701	0.0883395	0.0742403	0.0941499	112463609	nirk	Nitrogen	Denitrification	Denitrification
112463831	0	0.0595003	0.120101	0	0.0315606	0	0	0.0470286	112463831	nirk	Nitrogen	Denitrification	Denitrification
149783065	0.582563	0.215308	0.32677	0.538822	0.51954	0.791206	0.460246	0.962567	149783065	nirk	Nitrogen	Denitrification	Denitrification
74038446	0.341832	0.256121	0.375701	0.385505	0.348042	0.260506	0.211243	0.442312	74038446	nirk	Nitrogen	Denitrification	Denitrification
38373165	0.297896	0.364603	0.409753	0.346388	0.303481	0.221391	0.197545	0.270291	38373165	nirk	Nitrogen	Denitrification	Denitrification
184199365	0	0	0	0	0.0811131	0.135298	0.109135	0.197806	184199365	nirk	Nitrogen	Denitrification	Denitrification
87281169	0.430736	0.407299	0.778379	1.50253	1.21458	1.20519	0.373054	0.684982	87281169	nirk	Nitrogen	Denitrification	Denitrification
83316992	0.815572	0.628219	1.21231	0.450524	0.788109	0.96942	0.32417	0.603553	83316992	nirk	Nitrogen	Denitrification	Denitrification
50541829	0	0	0	0	0.0916947	0.469113	0.71389	0.114982	50541829	nirk	Nitrogen	Denitrification	Denitrification
83317100	2.46658	2.57191	8.13834	2.80744	4.51764	2.84019	4.25184	4.36806	83317100	nirk	Nitrogen	Denitrification	Denitrification
73762892	3.27058	1.3596	1.76707	1.75083	1.70515	2.32963	3.04721	2.3442	73762892	nirk	Nitrogen	Denitrification	Denitrification
346644377	1.82145	0.885846	0	0.143316	0.104509	0	0.137926	0.166082	346644377	nirk	Nitrogen	Denitrification	Denitrification
51491440	1.4143	14.6322	2.04826	1.50514	1.20764	3.51363	6.64686	4.34749	51491440	nirk	Nitrogen	Denitrification	Denitrification
87281083	0.815081	15.9009	0.786425	8.12049	6.48621	0.470291	0.929385	1.08286	87281083	nirk	Nitrogen	Denitrification	Denitrification
237899460	0.141388	0	0	0.157814	0.629079	0.121338	0.864727	0.335001	237899460	nirk	Nitrogen	Denitrification	Denitrification
383210696	1.67961	0.917059	2.04143	2.09814	4.59447	3.1663	5.07106	2.34316	383210696	nirk	Nitrogen	Denitrification	Denitrification
112463327	0.518501	0.489794	0.597498	0.516728	1.24389	1.53094	1.13835	0.859369	112463327	nirk	Nitrogen	Denitrification	Denitrification
209485869	1.17361	0.646769	0.824575	1.04785	3.10259	7.94558	2.14001	2.98859	209485869	nirk	Nitrogen	Denitrification	Denitrification
87281040	0.48625	1.34155	0.635705	0.544701	0.527661	2.99718	1.30426	1.02843	87281040	nirk	Nitrogen	Denitrification	Denitrification
112463041	0.3024	0.0918043	0.729214	0.15408	0.192579	0.118387	0.331862	0.0851133	112463041	nirk	Nitrogen	Denitrification	Denitrification
73763060	0.780168	0.595699	0.952285	0.658396	0.415573	0.410667	0.808993	0.82561	73763060	nirk	Nitrogen	Denitrification	Denitrification
83316608	0	0.152577	0.158132	0	0.123897	0	0	0.182481	83316608	nirk	Nitrogen	Denitrification	Denitrification
87281137	0	0	0	0	1.04882	0	0.181827	0.242603	87281137	nirk	Nitrogen	Denitrification	Denitrification
112463267	0.782357	3.78138	0.187081	0.498922	5.11656	0.624427	0.463941	0.785101	112463267	nirk	Nitrogen	Denitrification	Denitrification
112462695	0.704129	0.11475	0.178811	0.23472	0.198862	0.183018	0.516682	0.299699	112462695	nirk	Nitrogen	Denitrification	Denitrification
110632102	1.25649	2.03954	1.00313	1.42786	3.1262	3.24651	1.08616	1.42761	110632102	nirk	Nitrogen	Denitrification	Denitrification
217330007	0.821172	0.383945	0.429246	0.519598	0.449814	0.241565	0.3405	0.701003	217330007	nirk	Nitrogen	Denitrification	Denitrification
83316994	0.387412	0	0.291946	0	0.352152	0.188495	0.212576	0.113423	83316994	nirk	Nitrogen	Denitrification	Denitrification
83316848	1.6081	2.54097	2.06612	1.80454	2.53431	2.4639	1.71924	3.19886	83316848	nirk	Nitrogen	Denitrification	Denitrification
383210682	0.551496	0.217546	0.398498	2.12299	0.662901	0.284461	0.933976	1.02009	383210682	nirk	Nitrogen	Denitrification	Denitrification
46917326	0.983825	1.5015	1.28619	1.02505	2.45108	2.04519	2.87238	5.96489	46917326	nirk	Nitrogen	Denitrification	Denitrification
50541861	0.726213	0.42693	0.942449	0.115941	0.647723	1.87724	0.188118	0.41761	50541861	nirk	Nitrogen	Denitrification	Denitrification
193161052	0	0	0	0	0.417309	0	0	0.197734	193161052	nirk	Nitrogen	Denitrification	Denitrification
73762902	0	0	0	0	0.247401	0	0.126748	0.0524678	73762902	nirk	Nitrogen	Denitrification	Denitrification
112462479	0.614445	9.25412	0.667468	0.308072	1.04718	0.85914	0.549877	0.975523	112462479	nirk	Nitrogen	Denitrification	Denitrification
255708130	0.35499	0.229254	1.35995	0.216504	0.775621	0.979635	0.287789	0.721565	255708130	nirk	Nitrogen	Denitrification	Denitrification
104304981	4.87845	2.15739	4.75536	7.04228	4.51485	4.65244	4.47755	5.77196	104304981	nirk	Nitrogen	Denitrification	Denitrification
255708188	0.456618	0.120115	0.319623	0.149199	0.197992	0.207432	0.0989661	0.415427	255708188	nirk	Nitrogen	Denitrification	Denitrification
297665507	0	0	0	0	0	0.231294	0	0.0425136	297665507	nirk	Nitrogen	Denitrification	Denitrification
91795187	0.398311	1.63768	0.222655	0.237253	0.333445	0.106592	0.475295	0.323921	91795187	nirk	Nitrogen	Denitrification	Denitrification
184199505	0	0.160531	0.156809	0.297161	0.158469	0.745339	0.416636	0.519586	184199505	nirk	Nitrogen	Denitrification	Denitrification
110632106	0.604261	0.339101	0.570724	0.58567	1.15328	0.363071	0.978535	2.18156	110632106	nirk	Nitrogen	Denitrification	Denitrification
87281133	0.585843	0.233056	0.354824	0.5133	0.533606	0.388245	0.257574	0.455249	87281133	nirk	Nitrogen	Denitrification	Denitrification
73762806	0	0.223093	0.384171	0.188981	0.148901	0.127907	0.915289	0.373447	73762806	nirk	Nitrogen	Denitrification	Denitrification
112462441	0	0	0	0	0	0	5.6162	0.131544	112462441	nirk	Nitrogen	Denitrification	Denitrification
112462919	0	0	0	0	0.168275	0.113781	0.0824384	0.152975	112462919	nirk	Nitrogen	Denitrification	Denitrification
46409951	0	0	0.16032	0.0709448	0.241138	0.138343	0.0658419	0.110574	46409951	nirk	Nitrogen	Denitrification	Denitrification
255708192	0.154532	0	0.162079	0.262111	0.272225	0.101732	0.578153	0.631354	255708192	nirk	Nitrogen	Denitrification	Denitrification
112462197	0.878509	0.895148	0.233617	0.726896	1.46479	2.30406	0.569216	1.47591	112462197	nirk	Nitrogen	Denitrification	Denitrification
149783143	0.875455	5.42707	1.67577	1.1599	1.7423	2.9376	2.32349	2.59577	149783143	nirk	Nitrogen	Denitrification	Denitrification
184199401	0.381873	0.121938	0.294692	0.549017	1.10745	4.42931	1.60577	1.88597	184199401	nirk	Nitrogen	Denitrification	Denitrification
73762870	0.395612	0.261262	0.21881	0.182541	0.294629	0.132307	0.275317	0.292741	73762870	nirk	Nitrogen	Denitrification	Denitrification
112462895	0.334024	0.105389	0.15349	0.141099	0.134786	0.22577	0.121605	0.170237	112462895	nirk	Nitrogen	Denitrification	Denitrification
83316552	0	0.0814717	0.124257	0	0.130991	0.0553262	0.12422	0.114897	83316552	nirk	Nitrogen	Denitrification	Denitrification
112463337	0.623782	0	0	0.253942	0.2289	0	0.678301	1.98436	112463337	nirk	Nitrogen	Denitrification	Denitrification
217329957	2.4547	1.63177	3.47515	2.38929	2.24842	3.63121	1.40023	2.25022	217329957	nirk	Nitrogen	Denitrification	Denitrification
83316626	4.21036	1.34075	2.0509	1.97135	1.51908	0.760712	1.54222	1.85898	83316626	nirk	Nitrogen	Denitrification	Denitrification
190715232	1.63617	0.298315	0.543869	2.17493	1.04448	2.04246	2.23112	1.62356	190715232	nirk	Nitrogen	Denitrification	Denitrification
83317126	0.65711	0.371229	0.536655	0.501446	0.594428	0.528774	1.48106	1.38932	83317126	nirk	Nitrogen	Denitrification	Denitrification
355468506	0.206396	0.231381	0.270965	0.397811	0.173999	0.209346	0.173861	0.406	355468506	nirk	Nitrogen	Denitrification	Denitrification
33520860	0	0	0	0	0.628329	0	0.0426005	0.05515	33520860	nirk	Nitrogen	Denitrification	Denitrification
73763010	0.213991	0	0.212441	0.111003	0.103249	0.0766119	0.070131	0.0958765	73763010	nirk	Nitrogen	Denitrification	Denitrification
83316950	1.26375	1.52344	1.88218	0.41201	0.621778	0.985246	0.425062	0.687084	83316950	nirk	Nitrogen	Denitrification	Denitrification
385767829	0	0	0	0	0.209522	0.510686	0.0822835	0.550404	385767829	nirk	Nitrogen	Denitrification	Denitrification
119116050	0	0.140702	0.184269	0.0713335	0.0713695	0.0552918	0.0620212	0.797748	119116050	nirk	Nitrogen	Denitrification	Denitrification
145046538	0	0.0753349	0.349953	0.151511	0.355831	0.115964	0.109109	0.210972	145046538	nirk	Nitrogen	Denitrification	Denitrification
73762878	0	0.0755781	0.167728	0.0797259	0.250427	0	0.0819525	0.0727699	73762878	nirk	Nitrogen	Denitrification	Denitrification
110632212	0.742844	0.501657	0.441032	1.90619	0.775652	0.420671	0.681719	0.91448	110632212	nirk	Nitrogen	Denitrification	Denitrification
73763118	0.252007	0.488025	0.982999	4.91956	0.634358	0.516972	0.157531	0.619825	73763118	nirk	Nitrogen	Denitrification	Denitrification
112462785	0.599573	1.02861	0	0.489434	1.76497	1.53747	1.1481	0.80486	112462785	nirk	Nitrogen	Denitrification	Denitrification
112463593	0.171565	0.143455	0	0.109724	0.361086	0.679743	0.289545	0.0993281	112463593	nirk	Nitrogen	Denitrification	Denitrification
73763082	0	0	0	0	0.154483	0	0.0822099	0.0567853	73763082	nirk	Nitrogen	Denitrification	Denitrification
73763102	0.0882047	0.1107	0	0	0	0	0	0	73763102	nirk	Nitrogen	Denitrification	Denitrification
111071920	0.249081	0.0908374	0.120351	0.52864	0.446067	0.375906	0.126878	0.72497	111071920	nirk	Nitrogen	Denitrification	Denitrification
87281018	0	0	0	0	0	0	0.970482	0.100002	87281018	nirk	Nitrogen	Denitrification	Denitrification
73762956	0.851672	0.157208	0.173597	0.474428	1.24842	0.398986	0.170163	0.75463	73762956	nirk	Nitrogen	Denitrification	Denitrification
74038486	0.586051	0.358783	0.195605	0.315372	1.41157	0.68627	1.32404	1.53183	74038486	nirk	Nitrogen	Denitrification	Denitrification
157060173	0	0	0	0	0.0710078	0	0	0.0302281	157060173	nirk	Nitrogen	Denitrification	Denitrification
28629803	0.166674	0.0883405	0.269564	0.10306	0.374082	0	0	0.12378	28629803	nirk	Nitrogen	Denitrification	Denitrification
46917318	0.353697	0.338291	0.353632	0.285095	0.223305	0.418274	0.395452	0.194551	46917318	nirk	Nitrogen	Denitrification	Denitrification
73763028	0	0.0759869	0.478035	0.267287	0.112462	0.145111	0.134653	0.377363	73763028	nirk	Nitrogen	Denitrification	Denitrification
76577502	0	0	0	0	0.0711163	0	0.0853734	0.0946093	76577502	nirk	Nitrogen	Denitrification	Denitrification
112462677	0.216994	0.150772	0.283885	0	0.16507	0.242847	0.536139	0.125928	112462677	nirk	Nitrogen	Denitrification	Denitrification
112463111	0.428547	0.346815	0.670521	0.830092	0.3584	0.199802	0.18965	0.291614	112463111	nirk	Nitrogen	Denitrification	Denitrification
319801233	0.32185	0.276561	0.76563	0.621248	0.385106	0.265531	0.549008	0.728273	319801233	nirk	Nitrogen	Denitrification	Denitrification
112462995	0.204691	0.715814	0.255874	0	0.112028	0.0611851	0.0588186	0.105644	112462995	nirk	Nitrogen	Denitrification	Denitrification
73763090	0.56699	0.0812603	0.156063	0.273501	0.0942058	0.100234	0.367834	0.136278	73763090	nirk	Nitrogen	Denitrification	Denitrification
199652691	0.955033	0.493379	0.515969	0.396863	0.447141	0.524362	0.403584	1.29132	199652691	nirk	Nitrogen	Denitrification	Denitrification
83316878	1.15736	1.64689	1.09669	1.1806	1.52542	1.36404	0.821492	1.07914	83316878	nirk	Nitrogen	Denitrification	Denitrification
83316810	0.25578	0.371307	0.47771	0.213287	0.172789	0.498622	0.128457	0.172761	83316810	nirk	Nitrogen	Denitrification	Denitrification
110632060	0	0.168399	0.199214	0.141633	0.579707	0.960695	0.0510053	0.190768	110632060	nirk	Nitrogen	Denitrification	Denitrification
112462315	0.143298	0.0736293	0.121294	0.0710578	0.145391	0.151683	0.586174	0.322549	112462315	nirk	Nitrogen	Denitrification	Denitrification
112463277	1.14154	0.303072	0.440692	0.43067	0.435034	0.467713	2.17044	7.93045	112463277	nirk	Nitrogen	Denitrification	Denitrification
112462135	0.146008	0.262632	0.220297	0.135994	0.32227	0.0774342	0.0879406	0.123323	112462135	nirk	Nitrogen	Denitrification	Denitrification
112464141	0	0	0	0	0.256383	0	0	0.134145	112464141	nirk	Nitrogen	Denitrification	Denitrification
355468520	0.590904	0.639641	0.927979	0.573476	0.788025	0.785085	0.611393	2.15249	355468520	nirk	Nitrogen	Denitrification	Denitrification
149782997	0.8551	0.267201	0.356268	0.230277	1.01998	0.542576	0.278071	0.417404	149782997	nirk	Nitrogen	Denitrification	Denitrification
112462455	0	0	0	0	0.335526	0	0.175153	0.0482789	112462455	nirk	Nitrogen	Denitrification	Denitrification
76577472	0.930028	0.660666	1.12538	0.411513	1.04729	0.431004	0.440578	1.51415	76577472	nirk	Nitrogen	Denitrification	Denitrification
76577464	0	0.125719	0	0.123475	0.0549057	0	0.147822	0.0267526	76577464	nirk	Nitrogen	Denitrification	Denitrification
217330167	1.97337	0.951991	0.304489	0.982738	2.36917	2.20026	0.729487	2.17884	217330167	nirk	Nitrogen	Denitrification	Denitrification
109632247	0.889004	3.62837	0.597275	0.335957	0.613781	0.929323	2.45536	1.09223	109632247	nirk	Nitrogen	Denitrification	Denitrification
111071978	0.137649	0.126967	0.203508	0.223869	0.125439	0.238588	0.451629	0.202696	111071978	nirk	Nitrogen	Denitrification	Denitrification
87280984	0	0.632636	0.155315	0	0.0873067	0	0.324764	0.116219	87280984	nirk	Nitrogen	Denitrification	Denitrification
73763046	1.03927	0.863591	1.25939	1.30174	1.59633	0.846008	1.16619	3.62594	73763046	nirk	Nitrogen	Denitrification	Denitrification
83316792	0	0.106884	0.170321	0.0917383	0.0456162	0.053978	0.0697725	0.124189	83316792	nirk	Nitrogen	Denitrification	Denitrification
149783147	0	0	0	0	0.127482	0	0.640002	0	149783147	nirk	Nitrogen	Denitrification	Denitrification
83316828	1.15258	0.277621	0.202642	1.1817	0.787541	0.54241	0.553889	1.80482	83316828	nirk	Nitrogen	Denitrification	Denitrification
38373179	0.516379	0.544411	0.852306	0.399212	0.668725	1.03015	0.478983	0.512446	38373179	nirk	Nitrogen	Denitrification	Denitrification
112463779	0	0.0761312	0.215645	0	0	0.0690832	0.111265	0.0941865	112463779	nirk	Nitrogen	Denitrification	Denitrification
87281014	0.171369	0.16235	0.205983	0.511584	0.0967521	0.0897033	0.0795098	0.143453	87281014	nirk	Nitrogen	Denitrification	Denitrification
112462395	0.702079	1.01029	0.573867	0.562423	0.806873	0.82843	0.549492	1.47987	112462395	nirk	Nitrogen	Denitrification	Denitrification
87281165	2.10311	1.22129	1.87784	6.51525	5.33367	3.31786	3.35857	3.18233	87281165	nirk	Nitrogen	Denitrification	Denitrification
51491432	0	0.101466	0	0.09662	0.099929	0	0	0.0745267	51491432	nirk	Nitrogen	Denitrification	Denitrification
83316658	2.02178	0.914619	0.648015	1.05145	6.17632	3.10373	2.13604	3.56495	83316658	nirk	Nitrogen	Denitrification	Denitrification
83317102	1.31138	0.935465	0.810759	1.05052	3.92649	7.76887	1.58055	2.66598	83317102	nirk	Nitrogen	Denitrification	Denitrification
87281020	0.190471	0	0.134455	0.0694987	0	0	0	0	87281020	nirk	Nitrogen	Denitrification	Denitrification
37999208	0	0	0	0	0.113139	0	0.0799292	0.0440773	37999208	nirk	Nitrogen	Denitrification	Denitrification
112464169	0	0.0726274	0.131675	0	0.128415	0.243623	0.11669	0.0328392	112464169	nirk	Nitrogen	Denitrification	Denitrification
76577544	0.383797	0.138471	0	0.19352	0.391393	0.430697	1.77567	0.505145	76577544	nirk	Nitrogen	Denitrification	Denitrification
199653466	0.177479	0	0.837754	0.207989	0.203008	3.54183	0.147518	0.811239	199653466	nirk	Nitrogen	Denitrification	Denitrification
323536638	0	0	0	0	0.0967347	0	0.0877804	0.119313	323536638	nirk	Nitrogen	Denitrification	Denitrification
91795177	1.09332	1.74937	0.155321	1.29486	2.49988	0.924267	1.12348	1.20419	91795177	nirk	Nitrogen	Denitrification	Denitrification
110632256	0.261528	0.131325	0.65638	0	0.113839	0.268429	0	0.0685685	110632256	nirk	Nitrogen	Denitrification	Denitrification
193161104	0	0	0	0	0.0421988	0.0507364	0.0560143	0.164617	193161104	nirk	Nitrogen	Denitrification	Denitrification
83316600	0	0	0	0	0	0.0836848	0	0.118742	83316600	nirk	Nitrogen	Denitrification	Denitrification
73762838	2.69172	0.525548	0.551034	0.754167	5.19605	0.975801	0.398387	0.964074	73762838	nirk	Nitrogen	Denitrification	Denitrification
28629801	0.867761	0.776706	1.60726	1.92766	2.42296	2.93367	1.07451	2.55007	28629801	nirk	Nitrogen	Denitrification	Denitrification
73763040	0.15286	0.0746975	0.228756	0.110117	0.391985	0.108461	0.0677324	0.0948819	73763040	nirk	Nitrogen	Denitrification	Denitrification
76577576	0.11476	0.17956	0	0	0.186676	0.169501	0.051083	0.241925	76577576	nirk	Nitrogen	Denitrification	Denitrification
112462209	0.155273	0.120893	0.230973	0.137144	0.112576	0.213645	0.14527	0.242705	112462209	nirk	Nitrogen	Denitrification	Denitrification
51291741	0.200376	0.0832018	0.186446	0.35407	0.157216	0	0.107002	0.247034	51291741	nirk	Nitrogen	Denitrification	Denitrification
33520805	0	0.0661823	0	0.0801061	0	0	0	0	33520805	nirk	Nitrogen	Denitrification	Denitrification
112464119	0.860877	0.368237	0.401595	0.63008	0.761458	0.114618	0.213852	0.37737	112464119	nirk	Nitrogen	Denitrification	Denitrification
112462659	0.266628	0.145353	0.374929	0.624433	1.22237	0.201513	0.146619	0.54555	112462659	nirk	Nitrogen	Denitrification	Denitrification
112463805	0.399357	0.0895828	0.102909	0.108701	0.128432	0.346949	0.182135	0.500172	112463805	nirk	Nitrogen	Denitrification	Denitrification
83316708	0.403077	0.0675102	2.60469	0	0.164807	0.107865	0.14573	0.150867	83316708	nirk	Nitrogen	Denitrification	Denitrification
348651136	0	0	0	0	0.0351276	0	0.0612649	0.104193	348651136	nirk	Nitrogen	Denitrification	Denitrification
313104776	0.27314	0.126704	0.130043	0.0748213	0.0717274	0	0.0984668	0.168697	313104776	nirk	Nitrogen	Denitrification	Denitrification
73763036	3.07916	1.72763	4.06154	3.26937	4.39395	3.37688	2.73152	4.71411	73763036	nirk	Nitrogen	Denitrification	Denitrification
112462259	0.616877	1.8017	2.88572	0.953756	2.04645	0.946837	1.48202	0.936845	112462259	nirk	Nitrogen	Denitrification	Denitrification
313104764	2.14768	1.3351	1.65507	3.14235	2.91961	1.73187	1.27321	2.02874	313104764	nirk	Nitrogen	Denitrification	Denitrification
73763008	0.14484	0.190656	0.463781	0	0.30605	0.226849	1.4457	0.156951	73763008	nirk	Nitrogen	Denitrification	Denitrification
112463619	0	0	0	0	0.0888278	0	3.71835	0.400059	112463619	nirk	Nitrogen	Denitrification	Denitrification
112462225	0	0.173807	0.243512	0.100255	0.0838433	0.0466761	0.0404514	0.217115	112462225	nirk	Nitrogen	Denitrification	Denitrification
114150714	0.845989	0.352351	0.536366	3.66368	1.94195	1.52367	4.51942	2.61268	114150714	nirk	Nitrogen	Denitrification	Denitrification
87281062	0.0826291	0.117982	0	0	0	0	0.162742	0.380955	87281062	nirk	Nitrogen	Denitrification	Denitrification
50541803	2.0228	1.33235	0.973733	1.92303	1.73795	0.778306	1.07931	0.769551	50541803	nirk	Nitrogen	Denitrification	Denitrification
374349024	0	0.196533	0.180015	0.0719859	0.06373	0	0	0.0626194	374349024	nirk	Nitrogen	Denitrification	Denitrification
87281077	0.302264	0.538101	0.600749	0.786713	0.754475	0.318264	5.89291	1.69494	87281077	nirk	Nitrogen	Denitrification	Denitrification
116643981	0	0.0909478	0.153343	0	0	0.0541876	0	0.0471077	116643981	nirk	Nitrogen	Denitrification	Denitrification
374349036	0	0.341005	0	0.107092	0.153267	0.0653074	0	0.917307	374349036	nirk	Nitrogen	Denitrification	Denitrification
73763106	0.379374	0.155927	0.654614	0.379146	9.56373	0.310293	0.29883	0.609347	73763106	nirk	Nitrogen	Denitrification	Denitrification
73763012	1.15502	0.989914	1.40682	1.7402	1.6933	1.25991	1.24332	2.12942	73763012	nirk	Nitrogen	Denitrification	Denitrification
83317036	1.15273	0.404882	0.218008	0.478306	1.43173	3.10611	0.77685	7.41094	83317036	nirk	Nitrogen	Denitrification	Denitrification
109632489	0.655659	0.140859	2.1187	0.37345	0.522769	0.811465	0.416748	0.709922	109632489	nirk	Nitrogen	Denitrification	Denitrification
87281113	0.214952	0.26536	0.388222	0.931595	0.886004	0.234206	0.10348	0.430228	87281113	nirk	Nitrogen	Denitrification	Denitrification
87281008	1.31357	0.234639	0.278492	0.250283	2.98255	0.772362	0	2.13143	87281008	nirk	Nitrogen	Denitrification	Denitrification
110632264	0.131227	0.183261	0.275062	0.219569	0.346625	0.220926	0.384872	0.613319	110632264	nirk	Nitrogen	Denitrification	Denitrification
91795179	0.0857894	0.129058	0.191203	0	0.0833066	0	0	0.0745614	91795179	nirk	Nitrogen	Denitrification	Denitrification
73762776	0.311311	0.100913	0	0	0.465042	0.189295	0.199214	0.17691	73762776	nirk	Nitrogen	Denitrification	Denitrification
255707990	0.72475	0.629147	0.433028	0.48169	0.690274	1.05417	0.864175	0.665727	255707990	nirk	Nitrogen	Denitrification	Denitrification
112463645	0.141043	0.0974853	0.277273	0.157124	0.13298	0.454545	0.115061	0.162411	112463645	nirk	Nitrogen	Denitrification	Denitrification
112462569	0	0.0641212	0	0.122778	0	0	0.956274	0.135313	112462569	nirk	Nitrogen	Denitrification	Denitrification
112463089	0.192687	0.187432	0.13359	0.135483	0.16708	0.127944	0.0801694	0.165533	112463089	nirk	Nitrogen	Denitrification	Denitrification
112464117	0.301465	0.442028	0.681184	2.66934	0.484027	0.756563	0.331643	0.880044	112464117	nirk	Nitrogen	Denitrification	Denitrification
149783097	3.03917	7.1001	5.26815	2.8167	1.94887	1.33362	3.06674	3.50433	149783097	nirk	Nitrogen	Denitrification	Denitrification
149783087	0.260614	0.327855	0.623731	0.376215	0.317477	0.290837	0.431126	0.647356	149783087	nirk	Nitrogen	Denitrification	Denitrification
83317124	0	0	0	0	0.205686	0	0.0677379	0.261792	83317124	nirk	Nitrogen	Denitrification	Denitrification
27125547	0.108811	0.0736378	0.163266	0.306491	0.107475	0	0.0761387	0.375128	27125547	nirk	Nitrogen	Denitrification	Denitrification
74038454	0.323959	0.134425	5.22814	0.360824	0.155753	0.516971	0.427049	0.466192	74038454	nirk	Nitrogen	Denitrification	Denitrification
112463925	0.839215	0.321158	0.552114	0.579102	0.256995	0.900924	1.12975	0.808709	112463925	nirk	Nitrogen	Denitrification	Denitrification
83317116	1.16173	1.13982	0.613633	3.33518	0.404184	0.292541	0.233319	0.918689	83317116	nirk	Nitrogen	Denitrification	Denitrification
149783343	5.99457	0.0928236	0.534489	0.55909	1.05609	0.473648	1.42226	4.52792	149783343	nirk	Nitrogen	Denitrification	Denitrification
112463999	0.711804	0.127263	0.388063	0.221511	0.377256	0.279338	0.152408	0.175696	112463999	nirk	Nitrogen	Denitrification	Denitrification
91795175	0.463638	0.085676	0.317668	0.354652	7.89945	0.0679008	1.10322	0.410772	91795175	nirk	Nitrogen	Denitrification	Denitrification
112464095	0.251161	0.0824667	0	0.205679	0.159049	0.16207	0.0899288	1.03081	112464095	nirk	Nitrogen	Denitrification	Denitrification
83317016	0	0	0	0	0.172328	0.0978022	0.276402	0.117283	83317016	nirk	Nitrogen	Denitrification	Denitrification
112462819	0	0	0	0	0.367352	0	0	0.102338	112462819	nirk	Nitrogen	Denitrification	Denitrification
83316908	0	0	0	0	0	0.642795	0	0.107387	83316908	nirk	Nitrogen	Denitrification	Denitrification
73763104	0.490721	0.317297	0.230097	0.427384	0.432943	1.22044	0	0.602721	73763104	nirk	Nitrogen	Denitrification	Denitrification
112462821	0.882475	0.208693	14.9859	1.377	0.836418	1.3153	1.09087	4.04504	112462821	nirk	Nitrogen	Denitrification	Denitrification
50541845	0	0.0809281	0.208912	0.335762	0.729192	0	0	0.0572492	50541845	nirk	Nitrogen	Denitrification	Denitrification
73762919	0.241766	1.51819	0.327227	0.798522	0.173096	0.585034	0.970533	0.256422	73762919	nirk	Nitrogen	Denitrification	Denitrification
83317086	0.858122	0.214644	0.392687	0.162998	0.201592	0.131966	0.070839	0.102725	83317086	nirk	Nitrogen	Denitrification	Denitrification
87280972	0.767915	0.0781748	0	0.0995484	0.188622	0.176116	0.218303	0.645382	87280972	nirk	Nitrogen	Denitrification	Denitrification
347365009	0.422385	0.135986	0.230002	0	0.216513	0.329366	0.0585136	0.100958	347365009	nirk	Nitrogen	Denitrification	Denitrification
112462915	0.177391	0.25094	0.222633	0.156765	0.151527	0.170301	0.184689	0.260886	112462915	nirk	Nitrogen	Denitrification	Denitrification
27125563	0.50419	0.572776	0.772538	0.427867	1.09668	0.614959	0.267451	0.470008	27125563	nirk	Nitrogen	Denitrification	Denitrification
319801321	0.190028	0.144492	0.426575	0.144438	0.165527	0.123313	0.0848596	0.169346	319801321	nirk	Nitrogen	Denitrification	Denitrification
73762944	0.235161	0.13593	0.123291	0.316567	0.0810317	0.0999765	0.0696703	0.151067	73762944	nirk	Nitrogen	Denitrification	Denitrification
73763054	6.27871	24.4288	3.86639	3.46868	8.58751	11.1377	3.58876	5.65973	73763054	nirk	Nitrogen	Denitrification	Denitrification
109632453	0.195534	0.270486	0.349908	0.13581	0.29125	0.177754	0.263715	0.127608	109632453	nirk	Nitrogen	Denitrification	Denitrification
73762984	1.77332	1.04641	1.69475	1.28695	1.17468	1.5654	1.13747	2.36541	73762984	nirk	Nitrogen	Denitrification	Denitrification
112462647	0.415159	0.223327	0.647104	0.48295	0.608628	0.192997	0.37213	0.825415	112462647	nirk	Nitrogen	Denitrification	Denitrification
51491426	0.673486	0.171237	0.42146	0.128904	0.952542	0.382	0.102625	0.75293	51491426	nirk	Nitrogen	Denitrification	Denitrification
73763002	0.796098	0.496902	0.979608	0.434571	1.87409	0.848326	0.448927	1.68008	73763002	nirk	Nitrogen	Denitrification	Denitrification
112464027	0	0.0799378	0.150988	0	0	0.0881757	0	0.53618	112464027	nirk	Nitrogen	Denitrification	Denitrification
313104774	2.09356	3.78998	2.59007	3.45731	2.31799	1.96243	1.49432	3.08013	313104774	nirk	Nitrogen	Denitrification	Denitrification
110632156	0	0	0	0	0.0334289	0	0	0.0607919	110632156	nirk	Nitrogen	Denitrification	Denitrification
199653468	0.291492	0.298511	0.373645	0.357733	0.350992	0.317719	0.223462	0.202491	199653468	nirk	Nitrogen	Denitrification	Denitrification
112462885	5.49447	0.32137	0	0.332945	0.480179	0.20324	0.186179	0.309242	112462885	nirk	Nitrogen	Denitrification	Denitrification
73762754	0.245185	0.414392	0.317739	0.301144	0.496228	0.139449	0.267485	0.270125	73762754	nirk	Nitrogen	Denitrification	Denitrification
112464181	0	0	0	0	0	0.204987	0	0.0590843	112464181	nirk	Nitrogen	Denitrification	Denitrification
83316998	10.1026	8.54085	4.7877	6.08029	7.57694	6.40219	5.76376	7.19929	83316998	nirk	Nitrogen	Denitrification	Denitrification
112463007	0	0.227531	0.138964	0	0.120214	0	0	0.0486795	112463007	nirk	Nitrogen	Denitrification	Denitrification
184199397	0	0	0	0	0.113854	0.101444	0.398073	0.18855	184199397	nirk	Nitrogen	Denitrification	Denitrification
60326739	0.315165	0.154906	0.182242	0.519321	0.251249	0.289415	1.28971	0.798598	60326739	nirk	Nitrogen	Denitrification	Denitrification
199653476	0.271121	0.271966	0.457148	0.306822	0.269958	0.14514	0.199884	0.307316	199653476	nirk	Nitrogen	Denitrification	Denitrification
112462023	0	0	0	0	0.0476699	0	0.0649071	0	112462023	nirk	Nitrogen	Denitrification	Denitrification
83317002	0.367529	0.988135	0.31201	0.279634	3.04986	1.75844	0.0890682	0.641358	83317002	nirk	Nitrogen	Denitrification	Denitrification
374349028	0	0	0	0	0.0721011	0	0.108372	0.0844803	374349028	nirk	Nitrogen	Denitrification	Denitrification
73762966	1.91816	0.0600481	0	0	0	0	0	0	73762966	nirk	Nitrogen	Denitrification	Denitrification
73762778	0	0	0.191244	0.0844511	0	0	0	0	73762778	nirk	Nitrogen	Denitrification	Denitrification
112463043	0.247248	0.195332	0.283528	0.0865721	0.134933	0.0663731	0.0763945	0.101701	112463043	nirk	Nitrogen	Denitrification	Denitrification
112463739	0	0	0	0	0.0954538	0.0679039	0.0755767	0.0558138	112463739	nirk	Nitrogen	Denitrification	Denitrification
112462703	2.21309	1.12614	0	0	0.0854679	0.114897	0	0.138838	112462703	nirk	Nitrogen	Denitrification	Denitrification
290745682	0.222317	0.104453	0.642427	0	0.0745247	0.173857	0.0508477	0.106227	290745682	nirk	Nitrogen	Denitrification	Denitrification
300503010	0	0.416301	0.343094	0.492113	0.122548	0.262507	0.773644	0.154898	300503010	nirk	Nitrogen	Denitrification	Denitrification
138894322	0.869338	0.246291	0.51745	0.506553	0.673215	4.09819	0.500402	1.60883	138894322	nirk	Nitrogen	Denitrification	Denitrification
300607584	1.41906	0.538335	0.645432	0.350536	0.586073	0.328906	0.195657	0.273428	300607584	nirk	Nitrogen	Denitrification	Denitrification
316981094	0.24127	0.279109	0.391506	0.165438	0.554812	0.36878	0.659379	0.302593	316981094	nirk	Nitrogen	Denitrification	Denitrification
316981150	1.22823	0.614454	0.890662	0.976461	5.99466	0.980377	12.4296	2.33355	316981150	nirk	Nitrogen	Denitrification	Denitrification
316981088	0	0.107946	0.120016	0	0	0	0	0	316981088	nirk	Nitrogen	Denitrification	Denitrification
316981092	1.04589	0.0933692	0.103094	0.294185	0.125028	0.178911	0	0.142376	316981092	nirk	Nitrogen	Denitrification	Denitrification
316981038	0	0.0988152	0.158539	0	0	0.0683216	0	0.0481924	316981038	nirk	Nitrogen	Denitrification	Denitrification
316981144	0	0	0	0	0.0790579	0.136009	0	0.097915	316981144	nirk	Nitrogen	Denitrification	Denitrification
316981136	0.304168	0.113326	0.157747	0	0.582495	0.0897841	0	0.185321	316981136	nirk	Nitrogen	Denitrification	Denitrification
255519325	0.205863	0.471426	0.379243	0.160719	1.26948	0.267618	0.163761	0.192038	255519325	nirk	Nitrogen	Denitrification	Denitrification
316981042	4.18835	2.73473	3.54338	3.9436	4.18509	5.08211	10.4555	3.76251	316981042	nirk	Nitrogen	Denitrification	Denitrification
316981140	0.150135	0.177614	0.217654	0.117067	0.103548	0.0706798	0.0501688	0.0608007	316981140	nirk	Nitrogen	Denitrification	Denitrification
316981104	0.331052	0.294631	0.601523	0.927416	0.421568	0.778651	0.439933	0.889514	316981104	nirk	Nitrogen	Denitrification	Denitrification
316981076	0.927373	0.684079	0.577014	0.323176	0.835905	0.631515	0.366583	0.754764	316981076	nirk	Nitrogen	Denitrification	Denitrification
316981166	1.53958	1.5585	1.99999	9.47876	2.22061	2.97622	1.90892	2.37668	316981166	nirk	Nitrogen	Denitrification	Denitrification
316981080	0.460727	4.13034	1.23069	1.21022	4.72687	0.612696	0.800284	3.61613	316981080	nirk	Nitrogen	Denitrification	Denitrification
290745582	0	0.0776334	0.630673	0	0.0617461	0.162127	0	0.0411036	290745582	nirk	Nitrogen	Denitrification	Denitrification
99079220	0.273954	0.985776	0.235932	0.397352	0.356627	1.67589	0.253087	0.28261	99079220	nirk	Nitrogen	Denitrification	Denitrification
381357620	0	0	0	0	0.0745176	0.0677738	0	0.12993	381357620	nirk	Nitrogen	Denitrification	Denitrification
2597838	0.373888	0.0981685	0.343045	0.077359	0.133205	0.240985	0.0866293	0.262396	2597838	nirk	Nitrogen	Denitrification	Denitrification
146191128	2.61872	0.888008	4.23354	2.94367	2.48467	2.0881	3.06232	2.49925	146191128	nirk	Nitrogen	Denitrification	Denitrification
365896421	0.287824	0.278687	0.481515	0.1933	0.196857	0.392845	0.128474	0.193289	365896421	nirk	Nitrogen	Denitrification	Denitrification
97954686	0.525734	0.340373	0.746785	0.28969	1.26135	0.430161	0.172906	0.252685	97954686	nirk	Nitrogen	Denitrification	Denitrification
97954550	0	0	0	0	0	0.268059	0.0541986	0	97954550	nirk	Nitrogen	Denitrification	Denitrification
239831673	2.40511	1.61494	3.64176	1.11404	4.25116	2.01524	3.26793	12.2018	239831673	nirk	Nitrogen	Denitrification	Denitrification
21623660	4.25342	0.195755	0.128212	0.218931	0.411861	0.273424	0.108733	1.58839	21623660	nirk	Nitrogen	Denitrification	Denitrification
110082653	0	0.119928	0.203157	0.0996426	0.0594345	0.289379	0.117109	0.0541676	110082653	nirk	Nitrogen	Denitrification	Denitrification
1488172	0	0	0	0	0.0945135	0.121789	0.114726	0.282963	1488172	nirk	Nitrogen	Denitrification	Denitrification
86285356	5.28812	3.08133	2.57722	3.82249	3.77635	3.00796	3.18312	2.61947	86285356	nirk	Nitrogen	Denitrification	Denitrification
164507582	0.176056	0.291076	0.185428	1.68914	0.929926	0.290273	0.389628	1.62128	164507582	nirk	Nitrogen	Denitrification	Denitrification
254466214	0.48877	0.447645	0.3809	1.13371	0.652535	0.299222	2.4093	1.48942	254466214	nirk	Nitrogen	Denitrification	Denitrification
18558955	0	0	0	0	0.197525	0	0.422277	0	18558955	nirk	Nitrogen	Denitrification	Denitrification
157781885	0.221499	0	0	0.230625	0.2938	0	0	0.0630115	157781885	nirk	Nitrogen	Denitrification	Denitrification
166406453	0.414259	0.495416	0.745998	0.863374	0.746703	0.538352	0.490089	0.449593	166406453	nirk	Nitrogen	Denitrification	Denitrification
110350788	0	0	0	0	0.191837	0.592481	0.309951	0.60396	110350788	nirk	Nitrogen	Denitrification	Denitrification
319742582	2.08162	0.766871	0.886814	0.872228	1.07386	0.801951	0.846534	0.869772	319742582	nirk	Nitrogen	Denitrification	Denitrification
385699559	2.40058	3.04608	3.0364	1.15634	1.42118	2.53623	1.32868	1.74001	385699559	nirk	Nitrogen	Denitrification	Denitrification
14039640	0.227168	0.185583	0.185844	0	0.0643651	0.0753501	0	0.0667742	14039640	nirk	Nitrogen	Denitrification	Denitrification
258520125	0	0	0	0	0	0.0503389	0.042269	0.0517311	258520125	nirk	Nitrogen	Denitrification	Denitrification
258544617	0.95879	0.141296	0.205119	0.104113	0.180623	0.12512	0.258935	0.127032	258544617	nirk	Nitrogen	Denitrification	Denitrification
347365553	0.189146	0.108238	0	0	0.145379	0.236151	0	0.130985	347365553	nirk	Nitrogen	Denitrification	Denitrification
386388643	0	0	0.174318	0.0795094	0.600408	0	0.04708	0.220443	386388643	nirk	Nitrogen	Denitrification	Denitrification
97954617	0.334143	0.263989	2.42273	0.828841	0.170612	0.334006	0.428117	0.302311	97954617	nirk	Nitrogen	Denitrification	Denitrification
287907	1.43939	0.305768	0.56821	1.28416	0.802722	0.612765	2.36807	1.43815	287907	nirk	Nitrogen	Denitrification	Denitrification
292485874	2.53785	0.999075	0.480407	0.854633	1.73863	0.613615	1.85681	2.04803	292485874	nirk	Nitrogen	Denitrification	Denitrification
292485872	0.359325	0.209729	0.335066	0.306258	0.314257	1.16152	0.8084	1.98215	292485872	nirk	Nitrogen	Denitrification	Denitrification
70998815	0	0	0	0	0.116878	0	0	0.0426615	70998815	nirk	Nitrogen	Denitrification	Denitrification
114190747	0	0	0	0	0.0597605	0	0	0.103492	114190747	nirk	Nitrogen	Denitrification	Denitrification
119489994	0	0	0	0	0	0.364134	0.0484131	0.135441	119489994	nirk	Nitrogen	Denitrification	Denitrification
154284866	3.1666	0.223509	1.73525	0.591816	1.62283	2.08358	1.28632	1.59205	154284866	nirk	Nitrogen	Denitrification	Denitrification
302511423	0.152297	0.078205	0.116914	0.0766839	0.0682385	0	0	0.0689314	302511423	nirk	Nitrogen	Denitrification	Denitrification
258576799	1.35507	1.48555	0.838638	0.877553	2.2893	1.32627	6.25024	1.0101	258576799	nirk	Nitrogen	Denitrification	Denitrification
119177647	0.197269	0.119646	0.261827	0.23418	0.1118	0.657346	0.283287	0.137377	119177647	nirk	Nitrogen	Denitrification	Denitrification
303315855	0	0	0	0	0.0557557	0	0	0.0630135	303315855	nirk	Nitrogen	Denitrification	Denitrification
225683239	1.02978	0.599985	1.04911	2.62731	2.20707	1.54828	0.676305	1.3683	225683239	nirk	Nitrogen	Denitrification	Denitrification
256723237	0	0.145701	0.221795	0.134951	0.393261	0.403779	0.116026	0.116182	256723237	nirk	Nitrogen	Denitrification	Denitrification
116204223	0.136197	0.139929	0.380598	0.170481	0.132001	0.0936561	0.0513262	0.155838	116204223	nirk	Nitrogen	Denitrification	Denitrification
345004781	2.14075	2.50057	2.96144	2.03841	3.53955	8.9641	3.09487	3.99099	345004781	nosz	Nitrogen	Denitrification	Denitrification
374429131	1.32577	0.61678	0.804859	0.477202	0.859135	0.789451	0.791171	0.643978	374429131	nosz	Nitrogen	Denitrification	Denitrification
343782873	0.891067	1.38579	1.08284	3.79204	1.51031	1.59431	3.06465	1.29796	343782873	nosz	Nitrogen	Denitrification	Denitrification
55230011	0	0	0	0	0.0882543	0	0.0870889	0.0809644	55230011	nosz	Nitrogen	Denitrification	Denitrification
383620376	0	0	0	0	0	0	0.153555	0.10721	383620376	nosz	Nitrogen	Denitrification	Denitrification
389848676	1.42673	1.2278	2.96981	1.65508	1.56501	2.97159	2.2428	3.17633	389848676	nosz	Nitrogen	Denitrification	Denitrification
335337154	0.444736	0.381645	0.233523	0.486847	0.250766	0.563206	1.03969	1.45534	335337154	nosz	Nitrogen	Denitrification	Denitrification
222452494	0.208947	0.0696108	1.08288	0.289563	1.10827	0.875191	0.727747	1.08849	222452494	nosz	Nitrogen	Denitrification	Denitrification
433675684	1.21446	1.79989	1.60148	1.41741	1.50708	1.17897	1.20366	1.49411	433675684	nosz	Nitrogen	Denitrification	Denitrification
209487036	0.872229	0.159449	0.178572	0.465632	0.605232	0.307121	0.912475	0.29472	209487036	nosz	Nitrogen	Denitrification	Denitrification
421953098	0.262657	0.166247	0.285482	0.0823391	0.0834428	0.126514	0.141386	0.115913	421953098	nosz	Nitrogen	Denitrification	Denitrification
209487022	0.44598	0.0734339	0.209046	0.108144	0.425466	0.649792	0.050812	0.134998	209487022	nosz	Nitrogen	Denitrification	Denitrification
33391409	0	0.214048	0.309064	0	0.270627	0.227448	0	0.0534474	33391409	nosz	Nitrogen	Denitrification	Denitrification
63081978	0.360236	0.358894	0.432733	0.330125	0.503173	0.179364	0.167703	0.431674	63081978	nosz	Nitrogen	Denitrification	Denitrification
226347232	0.131395	0.272147	0.583815	0.191403	0.405786	0.192652	0.138687	1.4029	226347232	nosz	Nitrogen	Denitrification	Denitrification
422314071	0	0.0753412	0.157925	0.11524	0.0657889	0	0	0.0479115	422314071	nosz	Nitrogen	Denitrification	Denitrification
33391353	0.161126	0	0.165177	0	3.03856	0.0837177	0.091212	0.230574	33391353	nosz	Nitrogen	Denitrification	Denitrification
32478358	0.227387	0.066051	0.21985	0	0	0	0.104634	0.0416015	32478358	nosz	Nitrogen	Denitrification	Denitrification
83701122	1.40756	0.973604	1.47566	1.235	1.77143	1.37856	8.05268	1.21688	83701122	nosz	Nitrogen	Denitrification	Denitrification
421953042	0	0	0	0	0.0935001	0	0.0658883	0	421953042	nosz	Nitrogen	Denitrification	Denitrification
76057603	0	0.242758	0.309803	0.142685	0.196508	0.149544	0.0849904	0.138141	76057603	nosz	Nitrogen	Denitrification	Denitrification
422314143	0	0.379049	0	0.154093	4.8493	0.161084	1.26829	1.57153	422314143	nosz	Nitrogen	Denitrification	Denitrification
422313915	0.478754	0.291943	0.280516	0.419725	0.686954	0.536363	0.56303	0.510262	422313915	nosz	Nitrogen	Denitrification	Denitrification
213013187	0	0	0	0	0.0582427	0	0.0447639	0	213013187	nosz	Nitrogen	Denitrification	Denitrification
83701112	0.221965	0.0994214	0.107541	0.190982	0.235422	0	0	0.127962	83701112	nosz	Nitrogen	Denitrification	Denitrification
421953172	0.203555	0.129488	0.528091	0.0688717	0.343009	0.189918	0.0835214	0.141573	421953172	nosz	Nitrogen	Denitrification	Denitrification
111919316	0.519719	0.370677	0.659084	2.53177	0.728771	1.41267	0.42365	0.722673	111919316	nosz	Nitrogen	Denitrification	Denitrification
422314263	0.658547	1.46537	0.920988	0.937785	1.51108	0.683536	0.728993	2.05062	422314263	nosz	Nitrogen	Denitrification	Denitrification
4633578	0	0	0	0	0.131453	0	0	0.096283	4633578	nosz	Nitrogen	Denitrification	Denitrification
421953160	0	0.0735608	0.14118	0	0.0877093	0	0	0.086814	421953160	nosz	Nitrogen	Denitrification	Denitrification
83701120	0.100029	0.113472	0.190234	0	0.0898264	0.0463863	0.0534608	0.101886	83701120	nosz	Nitrogen	Denitrification	Denitrification
422314089	0.635428	0.510981	1.18473	0.357288	4.10322	0.941186	0.448504	0.367526	422314089	nosz	Nitrogen	Denitrification	Denitrification
160917831	0	0	0	0	0	0.0553639	0.0525978	0	160917831	nosz	Nitrogen	Denitrification	Denitrification
63081872	0.994072	0.529668	0.590446	0.537992	0.432613	1.35323	0.24322	0.404311	63081872	nosz	Nitrogen	Denitrification	Denitrification
29125956a	0.568016	0.346027	0.128894	0.109795	0.50964	0.375635	0.536697	0.314564	29125956a	nosz	Nitrogen	Denitrification	Denitrification
422314499	1.41943	0.942524	1.04801	1.08231	1.15626	1.3547	1.43539	1.62041	422314499	nosz	Nitrogen	Denitrification	Denitrification
422314173	0	0	0	0	0	0.0929442	0.0482816	0	422314173	nosz	Nitrogen	Denitrification	Denitrification
111919309	0	0	0	0	0.972629	0	0	0.0852269	111919309	nosz	Nitrogen	Denitrification	Denitrification
209487002	0.330493	0.30615	0.45069	0.370773	0.366302	0.160541	0.434106	0.452133	209487002	nosz	Nitrogen	Denitrification	Denitrification
422314327	0.154644	0.18304	0.302012	0.127109	0.152681	0	0.134822	0.124611	422314327	nosz	Nitrogen	Denitrification	Denitrification
422314029a	0	0	0	0	0	0.533699	0.0518613	0.188651	422314029a	nosz	Nitrogen	Denitrification	Denitrification
4633565	1.2509	1.15106	1.13946	3.1367	3.46805	1.64347	2.6149	2.19438	4633565	nosz	Nitrogen	Denitrification	Denitrification
226346798	1.32559	0.748088	0	1.11313	2.59714	1.54893	2.67595	2.50019	226346798	nosz	Nitrogen	Denitrification	Denitrification
422313927	0.195757	0.169577	0	0	0.110841	0.57845	0.2142	1.10744	422313927	nosz	Nitrogen	Denitrification	Denitrification
33391385	0.217713	0.0999392	0	0	0.125131	0	0	0.112249	33391385	nosz	Nitrogen	Denitrification	Denitrification
76058226	0.137693	0.0761831	0.141432	0	0.379573	0.229133	0	0.103798	76058226	nosz	Nitrogen	Denitrification	Denitrification
376372744	0.239347	0.107087	0.3224	0.188531	0.12924	0.534884	3.34075	0.231347	376372744	nosz	Nitrogen	Denitrification	Denitrification
160917829	0	0.123807	0.28195	0.104181	0.0995401	0	0	0.0995008	160917829	nosz	Nitrogen	Denitrification	Denitrification
4633555	0.273543	0.11002	0.360722	1.03935	0.860663	0.28737	2.28611	0.560479	4633555	nosz	Nitrogen	Denitrification	Denitrification
421953064a	0.827097	0.367843	0.515168	0.242813	0.743341	0.279994	0.545995	0.324629	421953064a	nosz	Nitrogen	Denitrification	Denitrification
63081960	0	0.517034	0.405086	0	0	0	0.0779121	0.599333	63081960	nosz	Nitrogen	Denitrification	Denitrification
422314301	0	0	0	0	0	0	0.0615034	0.101452	422314301	nosz	Nitrogen	Denitrification	Denitrification
409188159	0	0.302302	0.205032	0.0936547	0.1359	0	0.111382	0.0929255	409188159	nosz	Nitrogen	Denitrification	Denitrification
422314185	0.193698	0.232445	0.251617	0	0.119111	0.0544748	0.327227	0.522781	422314185	nosz	Nitrogen	Denitrification	Denitrification
422314231	0.645655	0.487153	1.04707	0.769726	1.88677	0.450517	0.202978	0.621055	422314231	nosz	Nitrogen	Denitrification	Denitrification
422313979	0.11424	0	0.135692	0	0.0739177	0	0	0.038303	422313979	nosz	Nitrogen	Denitrification	Denitrification
33391389	0	0	0	0	0	0.0371483	0.0429682	0.0810015	33391389	nosz	Nitrogen	Denitrification	Denitrification
374434736	0.237585	0.933992	0.195024	0.409816	0.290435	0.107725	0.461522	0.268649	374434736	nosz	Nitrogen	Denitrification	Denitrification
422314037	0.106066	0.0861226	0	0	0.093569	0	0	0.32565	422314037	nosz	Nitrogen	Denitrification	Denitrification
422313973	0	0	0	0	0.440728	0	0	0.0465106	422313973	nosz	Nitrogen	Denitrification	Denitrification
4633580	0.268682	0.302454	0.36928	0.386474	0.153481	0.112078	0.0915919	0.293641	4633580	nosz	Nitrogen	Denitrification	Denitrification
157285341	1.51342	11.7105	1.83546	0.985276	1.56652	2.03373	1.22002	1.81847	157285341	nosz	Nitrogen	Denitrification	Denitrification
156446925	0.228493	0.273232	0	0.133056	0.212281	0.0988174	0.128457	0.255972	156446925	nosz	Nitrogen	Denitrification	Denitrification
4633564	0	0	0	0	0.105103	0	0	0.220196	4633564	nosz	Nitrogen	Denitrification	Denitrification
422314103	0.500204	0.405648	0.589004	0.301897	0.306445	0.296297	0.40733	2.54144	422314103	nosz	Nitrogen	Denitrification	Denitrification
422314475	0.491713	0.24385	0.264912	0.191775	0.226919	0.160773	0.183332	0.756855	422314475	nosz	Nitrogen	Denitrification	Denitrification
33391331	0	0.542719	0	0.908781	0.148014	13.3794	0.0848938	0.306909	33391331	nosz	Nitrogen	Denitrification	Denitrification
422314029b	0.349097	3.53258	0.255685	0.268756	0.684754	0.16873	1.09418	0.972511	422314029b	nosz	Nitrogen	Denitrification	Denitrification
422314091	1.69511	1.71761	1.3072	1.50891	3.20173	1.31251	1.22523	1.70336	422314091	nosz	Nitrogen	Denitrification	Denitrification
33391371	3.5163	1.16984	3.45119	2.74067	3.66641	4.69086	1.66303	3.73265	33391371	nosz	Nitrogen	Denitrification	Denitrification
59893466	0.413775	0.226408	19.1543	0.427826	0.427291	0.461941	0.272543	0.505451	59893466	nosz	Nitrogen	Denitrification	Denitrification
422314483	1.33571	0.40339	4.62809	1.03156	3.05352	1.57174	1.09486	1.66686	422314483	nosz	Nitrogen	Denitrification	Denitrification
209486842	0.13672	0.104808	0.133997	0	0.130171	0	0.19989	0.123861	209486842	nosz	Nitrogen	Denitrification	Denitrification
81176593	2.73006	1.72074	0.404006	0.530355	0.391454	1.00881	0.563588	2.548	81176593	nosz	Nitrogen	Denitrification	Denitrification
261857158	0.225583	0.286762	0.393212	0.130533	0.140424	0.117532	0.100952	0.250495	261857158	nosz	Nitrogen	Denitrification	Denitrification
374434506	0.288048	1.52135	0.463581	0.211908	0.308472	0.2255	0.299961	0.571557	374434506	nosz	Nitrogen	Denitrification	Denitrification
88702667	0	0.121947	0	0.130471	0.118341	0	0.302922	0.145163	88702667	nosz	Nitrogen	Denitrification	Denitrification
422314083	0.264239	0.170848	1.46777	0.090116	0.252718	0.142809	0.216808	0.286117	422314083	nosz	Nitrogen	Denitrification	Denitrification
88702641	0.848019	0.205218	0.947272	1.57366	0.836903	2.33778	1.46929	1.13206	88702641	nosz	Nitrogen	Denitrification	Denitrification
421953178	0.149784	0.069217	0.14838	0.144039	0.059832	0.072278	0.0526848	0.0443983	421953178	nosz	Nitrogen	Denitrification	Denitrification
40362785	0	0.157816	1.307	0	0.242396	0	1.63397	0.0719159	40362785	nosz	Nitrogen	Denitrification	Denitrification
268053199	0.114505	0.160391	0.198015	0.179539	0.389213	0.142179	0.172048	0.117846	268053199	nosz	Nitrogen	Denitrification	Denitrification
209486972	1.10846	7.46739	1.50315	2.64727	2.15544	1.65569	1.74362	1.73536	209486972	nosz	Nitrogen	Denitrification	Denitrification
422314073	0	0	0	0	0.083151	0	0	0.0958679	422314073	nosz	Nitrogen	Denitrification	Denitrification
88702651	0.6033	0.0879035	0.131667	0.196951	0.57382	0.595472	1.2769	7.14148	88702651	nosz	Nitrogen	Denitrification	Denitrification
225001297	1.61631	3.84496	1.61791	5.44128	2.23058	2.61992	3.17766	3.67573	225001297	nosz	Nitrogen	Denitrification	Denitrification
116235141	0	0	0	0	0.288856	4.24556	0	0.0741539	116235141	nosz	Nitrogen	Denitrification	Denitrification
421953202	0.381209	0.283841	0.509971	0.204655	0.31627	0.146867	0.165224	0.187949	421953202	nosz	Nitrogen	Denitrification	Denitrification
33391483	1.51279	3.80865	2.56291	1.54804	2.36446	1.45119	3.13265	2.02934	33391483	nosz	Nitrogen	Denitrification	Denitrification
4633556a	0.501597	0.429174	0.490975	0.29117	0.517852	0.268466	0.23921	0.271149	4633556a	nosz	Nitrogen	Denitrification	Denitrification
76058255	0	0.176655	0.114539	0	0.071964	0	0.258899	0.400779	76058255	nosz	Nitrogen	Denitrification	Denitrification
376372758	1.15906	0.543903	2.23735	1.29995	1.42018	1.47585	4.9679	3.38257	376372758	nosz	Nitrogen	Denitrification	Denitrification
197322318	1.93828	1.63516	2.47653	2.33554	2.27774	2.72812	1.47301	1.97327	197322318	nosz	Nitrogen	Denitrification	Denitrification
61808040	0.420125	0.203163	0.1389	0.213709	0.518177	0.268748	1.2658	0.93128	61808040	nosz	Nitrogen	Denitrification	Denitrification
76058454	0.429012	0.235958	0.660234	0.391453	0.347944	0.369311	0.793273	2.05915	76058454	nosz	Nitrogen	Denitrification	Denitrification
422314481	0	0.0601291	0.109682	0	0	0	0	0	422314481	nosz	Nitrogen	Denitrification	Denitrification
422314405	0.632589	0.266608	0.400111	0.427615	0.912961	0.570958	0.636462	0.872547	422314405	nosz	Nitrogen	Denitrification	Denitrification
422314027	0.464026	0.238973	0.686429	0.382388	1.41967	1.31076	0.534483	0.517995	422314027	nosz	Nitrogen	Denitrification	Denitrification
29125946	0	0	0	0	1.09409	0.32038	0	0.200224	29125946	nosz	Nitrogen	Denitrification	Denitrification
422314075	0	0.0662901	0.147848	0	0	0	0	0	422314075	nosz	Nitrogen	Denitrification	Denitrification
285878261	2.49023	1.39423	2.05795	3.24727	1.11782	1.14687	4.15059	2.72154	285878261	nosz	Nitrogen	Denitrification	Denitrification
33391271	0	0	0	0	0.187132	7.1615	0.540965	0.206717	33391271	nosz	Nitrogen	Denitrification	Denitrification
46371035	1.43362	0.891382	1.32326	0.586668	1.08944	1.14636	1.64549	2.12501	46371035	nosz	Nitrogen	Denitrification	Denitrification
83701114	0.319739	0.281639	0.361273	0.370397	0.270709	0.156378	0.288883	0.24128	83701114	nosz	Nitrogen	Denitrification	Denitrification
422314129	0.501437	0.393361	1.04935	0.328571	0.31262	0.232104	0.278838	0.36976	422314129	nosz	Nitrogen	Denitrification	Denitrification
376372764	1.99996	1.23532	2.52343	1.40183	1.58532	1.22999	1.08573	2.11564	376372764	nosz	Nitrogen	Denitrification	Denitrification
81176587	1.00175	2.03515	0.776252	0.724001	1.74332	2.64213	0.866973	1.61641	81176587	nosz	Nitrogen	Denitrification	Denitrification
156446969	0.176629	0	0.121713	0	0.0339213	0	0.103856	0.0718741	156446969	nosz	Nitrogen	Denitrification	Denitrification
197322310	0.266068	0.344124	3.52691	0.586544	0.495966	0.248753	0.160235	0.758424	197322310	nosz	Nitrogen	Denitrification	Denitrification
29125948	1.59169	1.17539	1.43736	3.86319	1.44136	1.00411	1.3175	2.0852	29125948	nosz	Nitrogen	Denitrification	Denitrification
422314227	0.436139	0.361083	0.423661	0.279269	0.679486	0.268682	0.200209	0.626965	422314227	nosz	Nitrogen	Denitrification	Denitrification
33391423	0	0.183413	0.172033	0.116224	0.190112	1.50616	0.252414	0.187138	33391423	nosz	Nitrogen	Denitrification	Denitrification
33391477	0.445504	0.36484	0.671078	0.269209	0.377178	0.359709	0.208239	0.419078	33391477	nosz	Nitrogen	Denitrification	Denitrification
421953198	0	0	0	0	0.0508485	0.129873	0	1.72651	421953198	nosz	Nitrogen	Denitrification	Denitrification
422314491	0.407966	0.227968	0.450527	0.121049	0.38547	0.262842	0.326544	0.441636	422314491	nosz	Nitrogen	Denitrification	Denitrification
421953064b	0	0	0	0	0.427719	0.309557	0.0800938	0.0535417	421953064b	nosz	Nitrogen	Denitrification	Denitrification
421953088	0	0.177597	0	0.0991732	0.111089	0.0514167	0.086184	0.186184	421953088	nosz	Nitrogen	Denitrification	Denitrification
209486940	0.98769	0.82286	6.04754	1.47204	1.6928	4.07242	1.46873	3.51837	209486940	nosz	Nitrogen	Denitrification	Denitrification
225001289	4.84195	2.35835	1.32915	11.6374	6.66518	2.91689	3.74568	5.9097	225001289	nosz	Nitrogen	Denitrification	Denitrification
76058144	0.1766	0.138439	0.201456	0.0756879	0.14137	0.23789	0	0.2041	76058144	nosz	Nitrogen	Denitrification	Denitrification
33391359	1.29461	12.6826	0.470084	1.59235	1.6935	5.7221	0.84043	2.02351	33391359	nosz	Nitrogen	Denitrification	Denitrification
76057489	0	0.0695421	0.373962	0.0728717	0.240524	1.02558	0	0.286508	76057489	nosz	Nitrogen	Denitrification	Denitrification
226347018	0.448713	0.164841	0.133135	0.219951	0.150518	0.1424	0.109721	1.6981	226347018	nosz	Nitrogen	Denitrification	Denitrification
422314241	0.366174	0.304341	0.175541	0.69805	0.21304	0.357265	0.388824	1.356	422314241	nosz	Nitrogen	Denitrification	Denitrification
422314041	0.249041	0.318474	0.233465	0.125334	0.114761	1.25808	0.196777	0.418405	422314041	nosz	Nitrogen	Denitrification	Denitrification
63081926	0.137775	0.117295	0.21186	0.140128	0.0801756	0.822879	0.112036	0.107589	63081926	nosz	Nitrogen	Denitrification	Denitrification
226346720	1.66857	3.70922	2.03276	3.79376	3.13595	2.50964	3.32023	2.86192	226346720	nosz	Nitrogen	Denitrification	Denitrification
61808006	0.625241	0	0.165979	0.194224	0.295767	0.188903	0.419719	0.717198	61808006	nosz	Nitrogen	Denitrification	Denitrification
209486846	0.195183	0.140464	0.321554	0.13042	0.0816891	0.0976676	0.0574481	0.676604	209486846	nosz	Nitrogen	Denitrification	Denitrification
421953150	0.38459	0.118819	0.475281	0.251929	1.00321	0.235105	0.499531	0.669019	421953150	nosz	Nitrogen	Denitrification	Denitrification
76058168	0	0	0	0	0.114416	0.290605	0.217879	0.0943095	76058168	nosz	Nitrogen	Denitrification	Denitrification
29125972	0.42083	0.431892	0.642847	0.23507	0.276447	0.209893	0.163672	0.224927	29125972	nosz	Nitrogen	Denitrification	Denitrification
46371039	1.08989	0.694805	0.38682	1.7115	0.406781	0.356952	0.401385	0.892178	46371039	nosz	Nitrogen	Denitrification	Denitrification
76253301	0.207795	0.197641	0.263528	0.409278	0.327519	0.302842	0.123222	0.320473	76253301	nosz	Nitrogen	Denitrification	Denitrification
226346752	0	0.112386	0.164806	0	0.119794	0.10449	0	0.148278	226346752	nosz	Nitrogen	Denitrification	Denitrification
40362783	0.313724	0.195198	0.459024	0.24871	0.2587	0.809402	0.318088	0.356294	40362783	nosz	Nitrogen	Denitrification	Denitrification
421953058	0.390317	0.377124	0.974994	0.449522	0.275452	0.403472	0.219929	0.40201	421953058	nosz	Nitrogen	Denitrification	Denitrification
88175145	0.403257	0.97188	6.07576	0.461267	1.2407	0.969757	0.190078	0.320818	88175145	nosz	Nitrogen	Denitrification	Denitrification
422314077	0	0	0	0	1.01486	0	0	0.227323	422314077	nosz	Nitrogen	Denitrification	Denitrification
422314409	0	0.106191	0.230417	0	0	0	0	0	422314409	nosz	Nitrogen	Denitrification	Denitrification
422314115	1.67875	0.087636	0.183572	0.0853301	2.2442	0.216264	0.169574	0.838123	422314115	nosz	Nitrogen	Denitrification	Denitrification
422313913	0.283866	0.442015	0.305831	0.328052	0.379798	0.232622	0.490431	0.391642	422313913	nosz	Nitrogen	Denitrification	Denitrification
422314507	0.118822	0.376239	0	0.148347	0.15711	0.123164	0.128783	0.978895	422314507	nosz	Nitrogen	Denitrification	Denitrification
76058152	3.11536	1.82081	2.21262	1.32599	1.24508	1.20625	1.48586	1.86121	76058152	nosz	Nitrogen	Denitrification	Denitrification
226346792	0.157362	0.168733	0.154073	0.0813928	0.0907324	0.0596687	0.292092	4.51698	226346792	nosz	Nitrogen	Denitrification	Denitrification
157285415	1.79286	20.6282	0.819256	2.12417	1.7611	2.77976	0.720769	2.04585	157285415	nosz	Nitrogen	Denitrification	Denitrification
261857196	0	0	0	0	0.124694	0	0.253216	0.314239	261857196	nosz	Nitrogen	Denitrification	Denitrification
4633575	0	0.267814	0.100166	0	0.0440436	0	0.0749254	0.0420352	4633575	nosz	Nitrogen	Denitrification	Denitrification
76058111	0.757932	0.702409	1.10791	0.74008	1.29612	0.577935	1.08268	0.406613	76058111	nosz	Nitrogen	Denitrification	Denitrification
160917827	1.32114	0.813404	0.915601	2.16738	2.60058	2.0928	1.29506	2.8504	160917827	nosz	Nitrogen	Denitrification	Denitrification
421953192	2.37373	2.17616	3.18877	3.82096	6.08379	3.8176	4.81152	6.8968	421953192	nosz	Nitrogen	Denitrification	Denitrification
76058434	0	1.93233	0.194034	0	0.102963	0	0.0632798	0.0633005	76058434	nosz	Nitrogen	Denitrification	Denitrification
422313921	0	0.16137	0.152455	0	0.392366	0.088897	0.110776	0.0610473	422313921	nosz	Nitrogen	Denitrification	Denitrification
63081888	0	0	0.110562	0.305674	0.173092	0.203486	0	0.175974	63081888	nosz	Nitrogen	Denitrification	Denitrification
226347004	0	0.0987698	0.163812	0	0.184326	0	0	0.0556996	226347004	nosz	Nitrogen	Denitrification	Denitrification
33391361	0.249402	1.54951	0.428246	0.199024	0.186645	0.133158	0.190435	0.0780358	33391361	nosz	Nitrogen	Denitrification	Denitrification
157285316	2.01396	0.876537	8.67702	2.03661	4.22018	2.0171	1.82314	1.78811	157285316	nosz	Nitrogen	Denitrification	Denitrification
422314423	0	0.139205	0.15699	0	0.0508702	0	0.0645246	0.222477	422314423	nosz	Nitrogen	Denitrification	Denitrification
76057469	0.984572	0.648689	0.74326	1.7863	2.25159	2.22266	1.35452	8.53055	76057469	nosz	Nitrogen	Denitrification	Denitrification
409188157	0.761399	1.39584	1.57928	1.20702	2.00792	1.65205	1.56676	1.25536	409188157	nosz	Nitrogen	Denitrification	Denitrification
83701116	0	0.0904841	0.263153	0	0.129068	0.0691968	0.186882	0.096013	83701116	nosz	Nitrogen	Denitrification	Denitrification
422314489	0	0	0	0	12.5584	0.698897	0	0	422314489	nosz	Nitrogen	Denitrification	Denitrification
195541895	0.694779	0.13009	0	0.828398	0.254462	0.253447	0.236072	0.750915	195541895	nosz	Nitrogen	Denitrification	Denitrification
33391459	0.231552	0.241404	0.404672	0.108602	0.244336	0.769786	0.229465	0.137087	33391459	nosz	Nitrogen	Denitrification	Denitrification
422314329	0	0.122549	0.272746	0.109503	0	0.149109	0	0.0892292	422314329	nosz	Nitrogen	Denitrification	Denitrification
422314203	0.24229	0.552053	0.373534	0.139573	0.335825	0	0.1084	0.152826	422314203	nosz	Nitrogen	Denitrification	Denitrification
61807988	0.233695	0.207703	0.207736	0.225554	0.300459	0.14444	0.285628	0.414249	61807988	nosz	Nitrogen	Denitrification	Denitrification
209486872	0	0.435758	0	0.0734171	0.325304	1.02465	0.167743	0.246765	209486872	nosz	Nitrogen	Denitrification	Denitrification
422314511	1.04537	0.882398	0.195984	2.28869	2.24106	1.84606	2.41222	2.26637	422314511	nosz	Nitrogen	Denitrification	Denitrification
156446871	0	0	0	0	0.0626723	0.126963	0	0	156446871	nosz	Nitrogen	Denitrification	Denitrification
88702603	0	0.201981	0.228044	0.120468	0.1393	0.0592135	0.0786483	0.0596146	88702603	nosz	Nitrogen	Denitrification	Denitrification
61808044	0	0	0.21177	0.132787	0	0	0	0	61808044	nosz	Nitrogen	Denitrification	Denitrification
76058309	0	0	0	0	0.091982	0.06406	0.143622	0.0607423	76058309	nosz	Nitrogen	Denitrification	Denitrification
76058257	0	0.183722	0.201125	0.132866	0.112648	0.0642566	0.309816	0.124889	76058257	nosz	Nitrogen	Denitrification	Denitrification
33391309	0.64306	0.377628	0.910441	2.54774	1.16633	0.437747	0.51601	0.7455	33391309	nosz	Nitrogen	Denitrification	Denitrification
157285375	0.217186	0.204562	0.342616	0.356817	0.582152	0.223558	0.605538	0.495378	157285375	nosz	Nitrogen	Denitrification	Denitrification
422314047	0	0.283574	0.174119	0	0.101742	0.0957045	0.112704	0.13814	422314047	nosz	Nitrogen	Denitrification	Denitrification
422314411	0	0.138982	0.106429	0.0959111	0.230913	0.137188	0	0.290541	422314411	nosz	Nitrogen	Denitrification	Denitrification
421953106	1.31407	1.88808	1.70488	2.96245	1.71187	1.79807	1.53246	1.62034	421953106	nosz	Nitrogen	Denitrification	Denitrification
88702657	0.455049	0.169124	0.0829312	0	0.0589627	0.143449	0.0578968	0.0879365	88702657	nosz	Nitrogen	Denitrification	Denitrification
422314453	0.474779	0.545683	2.25742	0.886654	1.06353	1.00619	0.469155	1.02737	422314453	nosz	Nitrogen	Denitrification	Denitrification
156446985	0.371889	0.582422	0.661158	0.322211	0.2156	0.149995	0.246121	0.268495	156446985	nosz	Nitrogen	Denitrification	Denitrification
33391471	1.33007	0.922487	0.750935	1.9178	2.20883	3.50759	1.83098	3.31471	33391471	nosz	Nitrogen	Denitrification	Denitrification
63082024	0	0.201456	0	0.107086	0.0907569	0.106491	0.109707	0.377318	63082024	nosz	Nitrogen	Denitrification	Denitrification
376372750	0	0.0879271	0.558257	0	1.44241	0.308448	0.307001	0	376372750	nosz	Nitrogen	Denitrification	Denitrification
374435164	0	0.20258	0.165178	0.0883887	0.0986375	0.145918	0.228159	0.0777117	374435164	nosz	Nitrogen	Denitrification	Denitrification
88702530	0.173758	0.140481	0.295997	0.259616	0.301639	0.878053	0.139178	0.280697	88702530	nosz	Nitrogen	Denitrification	Denitrification
209486840	0.261828	0.169235	0.368368	0.302825	0.273353	0.542604	0.20977	1.31809	209486840	nosz	Nitrogen	Denitrification	Denitrification
33391427	0.319196	0.207306	13.6845	0.152088	0.21388	0.379636	0.0614497	0.174701	33391427	nosz	Nitrogen	Denitrification	Denitrification
226347002	5.97061	10.0561	3.16406	3.43916	3.64163	3.12181	5.24722	6.41378	226347002	nosz	Nitrogen	Denitrification	Denitrification
156446889	0.584318	0.275437	0.590276	0.655207	0.483974	0.524537	0.302564	0.866936	156446889	nosz	Nitrogen	Denitrification	Denitrification
371926893	0.419888	0.169796	0	0.336556	0.742345	0.193642	0.18097	1.13954	371926893	nosz	Nitrogen	Denitrification	Denitrification
76058085	0	0	0	0	0.0560779	0	0.0553217	0.0655058	76058085	nosz	Nitrogen	Denitrification	Denitrification
213013099	0	0.0982856	0.130677	0.152529	0.388296	0	0	0.255088	213013099	nosz	Nitrogen	Denitrification	Denitrification
422314395	0.388966	0.1224	0.292213	0.127599	0.225543	0.143255	0.0814949	0.125115	422314395	nosz	Nitrogen	Denitrification	Denitrification
157285395	0.153393	0.171399	0.311456	0.101654	0.150528	0.120067	0.113613	0.126037	157285395	nosz	Nitrogen	Denitrification	Denitrification
58422515	0.310419	0.0959365	0.200363	0.137757	0.41472	0.431481	0.65867	0.369339	58422515	nosz	Nitrogen	Denitrification	Denitrification
213013134	0	0.0789546	0.19007	0	0.118577	0	0	0.0707681	213013134	nosz	Nitrogen	Denitrification	Denitrification
422314469	1.46306	2.96168	0.975117	0.5341	1.96764	1.17754	0.819086	0.686369	422314469	nosz	Nitrogen	Denitrification	Denitrification
29125958	1.36231	1.11398	14.7203	1.24595	2.26558	1.0982	1.01632	2.11857	29125958	nosz	Nitrogen	Denitrification	Denitrification
59893226	0	0	0	0	0.317645	0	0	0.316682	59893226	nosz	Nitrogen	Denitrification	Denitrification
61808012	0.462863	0.479395	0.505293	0.633658	2.21133	0.83013	0.243761	0.586071	61808012	nosz	Nitrogen	Denitrification	Denitrification
88175199	0	0	0	0	0.250945	0.112075	0	0	88175199	nosz	Nitrogen	Denitrification	Denitrification
209486804	0	0.0939199	0	0.0831842	0	0.30309	0	0.0513831	209486804	nosz	Nitrogen	Denitrification	Denitrification
61807996	0	0	0.198285	0.0990227	0	0.180585	0.126548	0.154759	61807996	nosz	Nitrogen	Denitrification	Denitrification
160917825	0	0	0	0	0	0.13585	0.15797	0	160917825	nosz	Nitrogen	Denitrification	Denitrification
422314473	3.43685	2.14018	2.6194	3.33897	6.61083	2.77543	4.01451	3.87541	422314473	nosz	Nitrogen	Denitrification	Denitrification
63081994	3.02941	3.195	2.98746	4.95342	6.70873	3.49336	2.44997	2.29007	63081994	nosz	Nitrogen	Denitrification	Denitrification
81176591	0.924198	0.277463	1.17508	1.07654	0.730144	0.640792	0.265181	0.432605	81176591	nosz	Nitrogen	Denitrification	Denitrification
285878237	0	0.237789	0.102552	0	0	0	0	0	285878237	nosz	Nitrogen	Denitrification	Denitrification
4633570	0.227135	0.117768	0.113293	0	0.57538	0	0.0718496	0.324906	4633570	nosz	Nitrogen	Denitrification	Denitrification
422314515	0	0.152181	0.354968	0	0.107015	0.106339	0.100521	0.139818	422314515	nosz	Nitrogen	Denitrification	Denitrification
422314349	0.374896	0.241863	0.313713	0.176537	0.350459	0.279046	0.283693	0.260978	422314349	nosz	Nitrogen	Denitrification	Denitrification
29125956b	0.441785	0.343136	0.110654	0.120325	0.482922	0.349111	0.699163	0.306143	29125956b	nosz	Nitrogen	Denitrification	Denitrification
421953142	0	0	0	0	0.0762378	0.0759415	0	0.11871	421953142	nosz	Nitrogen	Denitrification	Denitrification
156446963	0.216689	0.233842	0.345966	0.170934	0.225711	0.177609	0.64156	0.338243	156446963	nosz	Nitrogen	Denitrification	Denitrification
226347212	0.569119	0.524658	0.52459	0.513136	0.715546	0.399302	0.840727	0.326612	226347212	nosz	Nitrogen	Denitrification	Denitrification
399769557	0.192589	0	0	0.0765122	0.263913	0	0.614239	0	399769557	nosz	Nitrogen	Denitrification	Denitrification
76058170	0.237841	0.201753	0.213966	0	0.524713	0.111399	0.399612	0.159718	76058170	nosz	Nitrogen	Denitrification	Denitrification
406897654	0	0	0	0	0.0656004	0	0	0.0526637	406897654	nosz	Nitrogen	Denitrification	Denitrification
422314325	1.17133	4.83351	0.624794	1.1127	2.59298	0.76318	0.634904	0.877235	422314325	nosz	Nitrogen	Denitrification	Denitrification
240015434	0.865372	0.969579	0.659907	0.355657	1.10551	1.32547	2.99048	1.14381	240015434	nosz	Nitrogen	Denitrification	Denitrification
226347108	0.171412	0.211055	0.280807	0.20077	0.134911	0.078017	0.110406	0.19679	226347108	nosz	Nitrogen	Denitrification	Denitrification
76058412	0.275908	0.55503	0.385261	0.0996693	0.181884	0.345505	0.652072	0.267556	76058412	nosz	Nitrogen	Denitrification	Denitrification
61808016	2.49142	1.99461	2.1517	1.64139	2.74416	3.73918	1.51772	1.97369	61808016	nosz	Nitrogen	Denitrification	Denitrification
4633557	0	0.0733106	0.138245	0	0	0.0630287	0	0.0643495	4633557	nosz	Nitrogen	Denitrification	Denitrification
209486732	0.80547	0.693807	0.420736	1.68879	0.752886	1.38697	2.4431	0.566242	209486732	nosz	Nitrogen	Denitrification	Denitrification
422314487	0.539928	1.25856	14.0658	1.21769	1.52666	0.811767	0.424685	1.02081	422314487	nosz	Nitrogen	Denitrification	Denitrification
422314279	0	0	0.168531	0.113447	0.195566	0.235529	0	0.0787862	422314279	nosz	Nitrogen	Denitrification	Denitrification
14994640	0	0.067382	0.337926	0.115601	0.278988	0.302864	0.0633964	0.202479	14994640	nosz	Nitrogen	Denitrification	Denitrification
63081980	5.37958	1.85953	1.54016	4.59907	3.67495	4.81251	9.37317	4.03801	63081980	nosz	Nitrogen	Denitrification	Denitrification
422314403	0	0	0	0	0.220605	0.304219	0	0.212753	422314403	nosz	Nitrogen	Denitrification	Denitrification
422314079	0.682876	0.468381	0.922512	0.460226	0.495838	0.539146	0.548246	0.43636	422314079	nosz	Nitrogen	Denitrification	Denitrification
422314107	0.841483	9.62253	1.07924	0.239981	0.265144	0.26237	0.197919	1.82989	422314107	nosz	Nitrogen	Denitrification	Denitrification
33391357	0.4856	0.240986	0.308457	0.116869	0.107317	0.164167	0.195937	0.160153	33391357	nosz	Nitrogen	Denitrification	Denitrification
422314525a	0.335979	0.278697	0.490973	0.1781	0.580821	0.367766	0.302503	0.676467	422314525a	nosz	Nitrogen	Denitrification	Denitrification
209486944a	0.25191	4.49127	0.330196	0.501624	0.159425	0.369192	0.095407	0.424787	209486944a	nosz	Nitrogen	Denitrification	Denitrification
4633573	5.44857	4.27815	3.46774	4.20735	3.96704	6.36059	4.92172	5.74074	4633573	nosz	Nitrogen	Denitrification	Denitrification
209486882	0	0	0	0	0.0457132	0	0	0.115532	209486882	nosz	Nitrogen	Denitrification	Denitrification
422314427	0.717334	0.0955812	0.133103	0.1119	1.58459	0.0642648	0	0.127414	422314427	nosz	Nitrogen	Denitrification	Denitrification
422314449	0	0.126909	0	0.0921109	0.108547	0.099284	0.25331	0.17947	422314449	nosz	Nitrogen	Denitrification	Denitrification
422314235	0.529686	0	0.127038	0	0.171822	0.198726	0	0.125666	422314235	nosz	Nitrogen	Denitrification	Denitrification
4633563	0.452784	0.464897	0.590433	0.345403	0.314353	0.282022	0.461821	0.430329	4633563	nosz	Nitrogen	Denitrification	Denitrification
422314221	0.980946	0.410065	0.627512	1.54239	0.249736	0.280617	0.6478	0.927122	422314221	nosz	Nitrogen	Denitrification	Denitrification
63081962	0.27362	0.142837	0.132659	0	0.115582	0.270579	0.151584	0.233057	63081962	nosz	Nitrogen	Denitrification	Denitrification
422314229	0.535169	0.309745	0.808083	0.151533	0.297571	0.167152	0.311038	0.128975	422314229	nosz	Nitrogen	Denitrification	Denitrification
226346722	0	0.143431	0.192079	0.0880768	0.0757862	0.0698927	0.317991	0.0910505	226346722	nosz	Nitrogen	Denitrification	Denitrification
422314461	1.23681	0.186593	0	0.868406	0.644135	0.434426	0.584005	0.413363	422314461	nosz	Nitrogen	Denitrification	Denitrification
297210349	0.580485	0	0	0.14833	0	0	0.072218	0.105267	297210349	nosz	Nitrogen	Denitrification	Denitrification
156254587	0.210203	0.30339	0.389941	0.462737	0.259228	0.605281	0.155925	1.60202	156254587	nosz	Nitrogen	Denitrification	Denitrification
422314523	0	0	0	0	0	0.242078	0.0712052	0.0444068	422314523	nosz	Nitrogen	Denitrification	Denitrification
422314371	0	0.0671703	0.202143	0.0674107	0.172277	0.0927207	0.05363	0.158048	422314371	nosz	Nitrogen	Denitrification	Denitrification
241110574	1.69054	1.86293	0.33375	1.97544	0.919344	0.999005	1.04688	2.647	241110574	nosz	Nitrogen	Denitrification	Denitrification
63081906	0.871385	0.446122	0.547734	0.905034	0.436149	0.554825	0.474394	0.962939	63081906	nosz	Nitrogen	Denitrification	Denitrification
209486836	0	0.0801707	0.112039	0	0	0	0	0	209486836	nosz	Nitrogen	Denitrification	Denitrification
422314505	0	0.110225	0.11261	0	0	0	0	0	422314505	nosz	Nitrogen	Denitrification	Denitrification
76058263	0.649317	1.72763	0.831499	0.950569	0.129799	0.673733	0	0.238632	76058263	nosz	Nitrogen	Denitrification	Denitrification
33391293	3.25506	5.92276	4.90246	4.20677	4.72011	8.05851	3.63544	6.2489	33391293	nosz	Nitrogen	Denitrification	Denitrification
213013102	0	0.211078	0.51611	0.0685505	0.149527	0.134539	0.154865	0	213013102	nosz	Nitrogen	Denitrification	Denitrification
297210343	0.223981	1.75019	0.378004	0.23546	0.263947	0.131341	0.114988	0.367532	297210343	nosz	Nitrogen	Denitrification	Denitrification
4633558	0.402375	0.55218	0.113027	0.131902	0.233799	0.136015	0.133888	0.0930903	4633558	nosz	Nitrogen	Denitrification	Denitrification
421953048	0	0.0771232	0.13373	0	0.0808196	0	0	0.0772303	421953048	nosz	Nitrogen	Denitrification	Denitrification
226346814	0	0.168666	0.153837	0	0	0.04735	0.0341401	0.0412093	226346814	nosz	Nitrogen	Denitrification	Denitrification
209487006	0.274302	1.14204	0.221629	0.588186	0.824746	1.02519	0.189408	0.575544	209487006	nosz	Nitrogen	Denitrification	Denitrification
345808640	15.6649	1.11282	3.22967	2.26406	1.03528	6.60036	1.75714	2.98512	345808640	nosz	Nitrogen	Denitrification	Denitrification
38373201	0.435434	0.354758	0.44032	0.244786	0.276452	1.53356	0.284173	2.68171	38373201	nosz	Nitrogen	Denitrification	Denitrification
422314021	1.46528	0.591484	0.429702	2.01323	1.29597	1.65832	1.27977	1.25728	422314021	nosz	Nitrogen	Denitrification	Denitrification
156446935	0	0.0920771	0	0.123159	0.0556501	0.0845403	0	0.0674564	156446935	nosz	Nitrogen	Denitrification	Denitrification
285878243	0.257921	0.151333	0.198367	0.0752724	0.178328	0.39868	0.319166	0.315563	285878243	nosz	Nitrogen	Denitrification	Denitrification
157285383	1.23078	0.175055	0.537925	0.363715	0.418329	1.46415	0.346689	1.0452	157285383	nosz	Nitrogen	Denitrification	Denitrification
209486850	0.563252	0.178674	0.342138	0.127884	0.509162	0.175545	0.387638	0.779311	209486850	nosz	Nitrogen	Denitrification	Denitrification
240015518	0.131912	0.0949142	0.873796	0.944776	2.20102	0.254117	0.34944	0.886164	240015518	nosz	Nitrogen	Denitrification	Denitrification
156446817	0.20559	0.153962	0.777489	0.571707	0.991642	0.680354	0.34327	1.85543	156446817	nosz	Nitrogen	Denitrification	Denitrification
376372774	3.76833	0.143076	0.234075	0.249408	7.12922	0.426521	1.40665	0.629251	376372774	nosz	Nitrogen	Denitrification	Denitrification
76058450	0	0	0	0	0	0.0452963	0	0.0800537	76058450	nosz	Nitrogen	Denitrification	Denitrification
226346940a	0.356821	0.219732	0	0.0973395	0.365373	0	0	0.308049	226346940a	nosz	Nitrogen	Denitrification	Denitrification
55469821	0	0.0609294	0.140339	0.19149	0.0686664	0.0769428	0	0.07631	55469821	nosz	Nitrogen	Denitrification	Denitrification
384071524	2.93333	5.33695	2.13099	3.8904	2.66111	2.38227	2.60802	2.82494	384071524	nosz	Nitrogen	Denitrification	Denitrification
46371029	6.26121	4.40306	3.23907	5.17381	9.1301	9.30512	7.09561	5.18713	46371029	nosz	Nitrogen	Denitrification	Denitrification
332377411	6.59671	0.483004	0.492716	0.456222	0.414571	0.299369	0.388702	0.334021	332377411	nosz	Nitrogen	Denitrification	Denitrification
4633560	0.706628	5.14944	0.751805	0.541024	0.538898	0.515719	0.505465	0.542926	4633560	nosz	Nitrogen	Denitrification	Denitrification
46371007	2.45823	2.38265	2.33831	3.11622	4.83174	3.69619	1.99535	3.17033	46371007	nosz	Nitrogen	Denitrification	Denitrification
226346800	0.142813	0	0	0.225996	0.335582	2.49454	0	0.177824	226346800	nosz	Nitrogen	Denitrification	Denitrification
285878269b	0	0	0	0	0.0612148	0	0	0.0635504	285878269b	nosz	Nitrogen	Denitrification	Denitrification
76058367	1.26914	0.303818	0.608312	1.10022	1.80558	2.19101	1.07058	3.61613	76058367	nosz	Nitrogen	Denitrification	Denitrification
76058364	0.904107	1.83838	0.769837	2.39631	0.650933	0.793299	0.687245	1.16845	76058364	nosz	Nitrogen	Denitrification	Denitrification
29125954	0.145466	0.460144	0.301072	0.368681	0.0509159	0.238438	0.143738	0.188779	29125954	nosz	Nitrogen	Denitrification	Denitrification
209486986	0	0.0974529	0	0.115727	0	0.0772443	0	0.0672759	209486986	nosz	Nitrogen	Denitrification	Denitrification
4633556b	0.230432	0.303567	0.35696	0.20408	0.310786	0.0832797	0.110638	0.185016	4633556b	nosz	Nitrogen	Denitrification	Denitrification
209486800	0.134837	0.118592	0.211879	0	0.0701457	0	0	0.0804904	209486800	nosz	Nitrogen	Denitrification	Denitrification
213013104	0	0	0	0	0.121957	0.0801908	0.0880997	0.7005	213013104	nosz	Nitrogen	Denitrification	Denitrification
197322304	0.465182	0.381891	0.40237	0.401426	0.631471	0.242587	1.1693	0.850353	197322304	nosz	Nitrogen	Denitrification	Denitrification
226346956	0.213821	0.176457	0.29931	0.262758	0.18678	0.0807478	0.12043	0.135473	226346956	nosz	Nitrogen	Denitrification	Denitrification
421953132	0	0	0	0	0	0.0986342	0	0.26236	421953132	nosz	Nitrogen	Denitrification	Denitrification
55469835	1.1592	0.972974	1.42786	1.44901	1.28116	1.69383	2.23411	1.20854	55469835	nosz	Nitrogen	Denitrification	Denitrification
422313977	0	0	0	0	0.160873	0	0.107873	0.20059	422313977	nosz	Nitrogen	Denitrification	Denitrification
422314497	3.28491	0.937258	1.56298	2.44298	2.8227	3.07483	4.58813	3.04356	422314497	nosz	Nitrogen	Denitrification	Denitrification
160917833	0.444045	0.337343	0.546076	0.601197	0.75039	0.188184	0.208054	1.19888	160917833	nosz	Nitrogen	Denitrification	Denitrification
29125968	0.542517	0.805927	3.57023	0.665116	0.350981	0.296108	0.427752	0.756523	29125968	nosz	Nitrogen	Denitrification	Denitrification
162415385	1.381	0.524925	0.610147	1.85474	1.98731	1.42863	3.49973	2.54903	162415385	nosz	Nitrogen	Denitrification	Denitrification
33391479	0.113574	0.192983	0.367316	0.115185	0.180328	0.180674	0.188851	0.205049	33391479	nosz	Nitrogen	Denitrification	Denitrification
213013149	0	0.101804	0.143822	0	0	0	0	0	213013149	nosz	Nitrogen	Denitrification	Denitrification
226347140	0.779483	0.229343	0.124302	0.221655	0.480145	0.477584	0.41455	0.87571	226347140	nosz	Nitrogen	Denitrification	Denitrification
76057573	0.6034	0.619817	0.635961	11.7155	0.908295	1.5753	0.575539	1.11601	76057573	nosz	Nitrogen	Denitrification	Denitrification
225001286	0.676154	0.423196	0.499513	0.190609	1.27858	0.994171	0.628709	0.67579	225001286	nosz	Nitrogen	Denitrification	Denitrification
240015478	0.198839	0.206049	0.209975	0.141311	0.228594	0.135881	0.105466	0.155022	240015478	nosz	Nitrogen	Denitrification	Denitrification
422314537	0.949952	0.342475	2.87603	0.338979	0.333669	0.347918	0.280172	1.63128	422314537	nosz	Nitrogen	Denitrification	Denitrification
33391367	0.456706	0.333621	0.363347	0.314359	0.542403	2.02817	0.0763635	1.46018	33391367	nosz	Nitrogen	Denitrification	Denitrification
421953170	0.196445	0.119651	0.165494	0.0874683	0.149748	0.154538	0	0.518861	421953170	nosz	Nitrogen	Denitrification	Denitrification
297210345	0.495592	0.136226	0.248691	0.121531	0.193367	0.400895	0.0833559	0.25201	297210345	nosz	Nitrogen	Denitrification	Denitrification
226347240	0.429766	0.177029	0.44195	0.161542	0.135678	0.128065	0.099097	0.0832929	226347240	nosz	Nitrogen	Denitrification	Denitrification
374434958	0	0	0	0	0.0683759	0	0	0.251178	374434958	nosz	Nitrogen	Denitrification	Denitrification
63081886	0	0.233228	0	0.644579	0.125452	0.105036	0.0821476	0.335974	63081886	nosz	Nitrogen	Denitrification	Denitrification
422314321	0	0.0785578	0	0.0890676	0.170824	0.245927	0	0.0998475	422314321	nosz	Nitrogen	Denitrification	Denitrification
226346940b	0.21697	0.2877	0.241863	0.128684	0.190999	0.730245	1.20278	0.158644	226346940b	nosz	Nitrogen	Denitrification	Denitrification
209487038	0.201218	0.692806	0	5.97038	0.396683	0.471856	0.320527	1.26414	209487038	nosz	Nitrogen	Denitrification	Denitrification
422314155	0.370436	0.355964	0.408326	0.9522	0.47705	0.632878	0.323913	0.952279	422314155	nosz	Nitrogen	Denitrification	Denitrification
422314017	0	0	0	0	0.189906	0	0.909964	0.213154	422314017	nosz	Nitrogen	Denitrification	Denitrification
371926901	0	0.0562599	0	0.666055	0	0	0	0	371926901	nosz	Nitrogen	Denitrification	Denitrification
76057545	11.789	9.57189	12.8755	13.5881	6.2228	5.00676	5.92709	5.3312	76057545	nosz	Nitrogen	Denitrification	Denitrification
422314105	0.159643	1.37771	0.225551	0.0639548	0.0791034	0.0395284	0	0.930614	422314105	nosz	Nitrogen	Denitrification	Denitrification
371926885	0.630206	0.113957	0.234607	0.295128	0.495444	0.140161	0.465242	0.329218	371926885	nosz	Nitrogen	Denitrification	Denitrification
297210311	0	0.0893922	0.131287	0.144561	0.0765202	0.0449873	0.0587711	0.0671072	297210311	nosz	Nitrogen	Denitrification	Denitrification
63081964	0.28738	0.396168	0.609353	0.487115	0.764389	2.41718	0.229586	1.95893	63081964	nosz	Nitrogen	Denitrification	Denitrification
261857226	0.390331	0.14185	0.0855862	0.0887146	0.0584021	0.0460237	0.0685158	0.0544459	261857226	nosz	Nitrogen	Denitrification	Denitrification
88702562	0.228986	0.190618	0.398979	0.133038	0.309023	1.4053	0.254801	1.79525	88702562	nosz	Nitrogen	Denitrification	Denitrification
157285381	1.07175	0.532533	3.4294	1.54238	2.07146	1.64301	0.524817	1.13456	157285381	nosz	Nitrogen	Denitrification	Denitrification
59893244	0.482374	0.170818	0.252148	0.156841	0.920112	0.179801	0.116811	0.34955	59893244	nosz	Nitrogen	Denitrification	Denitrification
29125884	0.669847	0.81796	0.989371	1.49692	0.717859	0.411442	0.45764	1.26501	29125884	nosz	Nitrogen	Denitrification	Denitrification
88702645	0.801959	0.258814	0.516177	0.606635	0.53324	0.642594	0.655053	1.00562	88702645	nosz	Nitrogen	Denitrification	Denitrification
376372746	0.396833	0.186268	0	0.243345	0.189918	0.37491	0.466577	0.228711	376372746	nosz	Nitrogen	Denitrification	Denitrification
111919356	0.360575	0.318681	0.217887	0.213826	0.619117	0.173547	0.910911	2.04574	111919356	nosz	Nitrogen	Denitrification	Denitrification
88702619	1.90557	0.352458	0.454217	1.10469	3.17693	0.77498	0.821459	1.29835	88702619	nosz	Nitrogen	Denitrification	Denitrification
226347020	0.584982	0.904345	1.36064	0.540229	2.40947	0.510559	0.97145	1.23884	226347020	nosz	Nitrogen	Denitrification	Denitrification
33391363	0.549575	0.136461	0.289078	1.82822	0.819907	0.414967	0.550534	0.830431	33391363	nosz	Nitrogen	Denitrification	Denitrification
213013106	0.620112	0.452087	0	1.01809	0.849363	4.05497	1.00689	0.943208	213013106	nosz	Nitrogen	Denitrification	Denitrification
261857122	0	0.362319	0	0.124935	0	0	0	0	261857122	nosz	Nitrogen	Denitrification	Denitrification
422314479b	0	0.0670613	0.156289	0	0	0	0	0	422314479b	nosz	Nitrogen	Denitrification	Denitrification
226346960	0	0	0	0	0	0.317508	0	0.163764	226346960	nosz	Nitrogen	Denitrification	Denitrification
421953154	0	0	0	0	0	0	0.205548	0.173759	421953154	nosz	Nitrogen	Denitrification	Denitrification
63081982	0.304225	0.886508	4.39836	0.498089	0.97202	0.70838	0.153119	0.481933	63081982	nosz	Nitrogen	Denitrification	Denitrification
63081858	0.713337	0.438092	0.313634	1.25344	0.723966	0.521988	1.37209	4.36184	63081858	nosz	Nitrogen	Denitrification	Denitrification
12744277	0.653893	0	0	0.122127	0.570095	0.413602	0	0.20415	12744277	nosz	Nitrogen	Denitrification	Denitrification
421953068	0.130186	0.206191	0	0.199805	0.553702	0.106514	0	0.272392	421953068	nosz	Nitrogen	Denitrification	Denitrification
38373203	0.566521	0.727912	0.38761	0.246996	0.507871	0.895144	0.636001	0.616319	38373203	nosz	Nitrogen	Denitrification	Denitrification
33391397	0.586526	2.63909	0.23148	0.1311	5.82922	0.129756	0.101639	0.569035	33391397	nosz	Nitrogen	Denitrification	Denitrification
157285318	0.161312	0.117475	0.189677	0	0.096431	0.0663758	0	0.180309	157285318	nosz	Nitrogen	Denitrification	Denitrification
226347084	0	0.152921	0.234311	0.18611	0.637829	0.124285	0.292022	0.189657	226347084	nosz	Nitrogen	Denitrification	Denitrification
163783644	0.632304	0.41294	0.128209	1.84458	0.391755	0.165578	0.174613	0.933136	163783644	nosz	Nitrogen	Denitrification	Denitrification
159881214	0.20111	0.250052	0.306448	0.166825	0.160424	0.120955	0.109176	0.124638	159881214	nosz	Nitrogen	Denitrification	Denitrification
336068935	2.13657	6.16803	2.38513	4.28772	3.14653	5.98054	1.75894	4.9764	336068935	nosz	Nitrogen	Denitrification	Denitrification
390943548	0	0.0750635	0.14223	0	0	0.201639	0.352485	0.276606	390943548	nosz	Nitrogen	Denitrification	Denitrification
440749233	0.414959	0.350684	3.52431	0.196371	0.272869	0.118575	0.13905	0.189785	440749233	nosz	Nitrogen	Denitrification	Denitrification
395219249	0.40431	0.185119	0.161604	0.102047	0.463088	3.1146	0.195285	0.305836	395219249	nosz	Nitrogen	Denitrification	Denitrification
394453961	0.181342	0.574358	0.155457	0	0.261688	0.12471	0.115741	0.314163	394453961	nosz	Nitrogen	Denitrification	Denitrification
338209654	0.376348	0.517014	0.504928	0.419015	0.497674	0.284552	0.201518	0.310206	338209654	nosz	Nitrogen	Denitrification	Denitrification
117577916	0	0	0	0	0	0.0979011	0	0.161975	117577916	nosz	Nitrogen	Denitrification	Denitrification
359349993	0	0	0	0	0.872058	0	0	0.0576669	359349993	nosz	Nitrogen	Denitrification	Denitrification
343956046	0	0.0873824	0.125642	0	0	0	0	0	343956046	nosz	Nitrogen	Denitrification	Denitrification
403311954	0.162917	0.110318	0.169172	0.0978456	0.0978512	0.074042	0.0674283	0.118565	403311954	nosz	Nitrogen	Denitrification	Denitrification
88785152	2.32125	6.71763	2.18335	5.92731	5.83197	16.0907	8.60399	9.2511	88785152	nosz	Nitrogen	Denitrification	Denitrification
340618220	0	0	0	0	0	0.0950433	0	0.317317	340618220	nosz	Nitrogen	Denitrification	Denitrification
83816541	0	0.0859012	0	0.0785633	0.284497	0.0822771	0.38122	0.765472	83816541	nosz	Nitrogen	Denitrification	Denitrification
375148485	0.518151	0.203561	0.219697	0.257247	0.459017	0.302092	0.623461	0.63697	375148485	nosz	Nitrogen	Denitrification	Denitrification
268317562a	0	0.102906	0.230691	0.686053	0.193611	0.308035	0.187768	0.40947	268317562a	nosz	Nitrogen	Denitrification	Denitrification
268317562b	0	0.148511	0.256948	0.63807	0.201027	0.268587	0.246044	0.379344	268317562b	nosz	Nitrogen	Denitrification	Denitrification
345302720	0	0	0	0	0.109127	0	0.275286	0	345302720	nosz	Nitrogen	Denitrification	Denitrification
383761670	0	0.115438	0.174281	0.137371	0.103576	0.0633651	0	0.0493683	383761670	nosz	Nitrogen	Denitrification	Denitrification
269786029	0	0	0	0	0.140981	0.115685	0.10532	0.0892852	269786029	nosz	Nitrogen	Denitrification	Denitrification
221635600	0	0	0	0	0.164851	0	0	0.240928	221635600	nosz	Nitrogen	Denitrification	Denitrification
394986668	0.619277	1.32369	1.15084	0.606624	0.610035	0.799158	2.23599	3.81156	394986668	nosz	Nitrogen	Denitrification	Denitrification
371926909	0	0.0738158	0.127078	0.0767938	0.049388	0.0499228	0.0350222	0.0688754	371926909	nosz	Nitrogen	Denitrification	Denitrification
134266903	0.224914	0.23343	0.463675	0.200519	0.180627	0.161678	1.18274	0.222363	134266903	nosz	Nitrogen	Denitrification	Denitrification
3057081	0.470067	0.522529	0.487311	0.869638	0.461347	0.475249	0.391127	0.814842	3057081	nosz	Nitrogen	Denitrification	Denitrification
288733177	0.259817	0.163746	0.362749	0.309668	1.35654	0.189486	0	0.286527	288733177	nosz	Nitrogen	Denitrification	Denitrification
255519427	2.76185	0.326446	0.497105	2.54075	2.01015	1.48317	1.06174	2.47072	255519427	nosz	Nitrogen	Denitrification	Denitrification
91807184	0.34173	0.560591	1.78019	0.379491	0.499001	3.84116	1.24008	1.23577	91807184	nosz	Nitrogen	Denitrification	Denitrification
91807158	0.217436	0.095572	0.133814	1.02243	0	0	0	0	91807158	nosz	Nitrogen	Denitrification	Denitrification
83972390	0.15493	2.67863	0	1.20962	0.385432	0.416872	0.56571	0.30155	83972390	nosz	Nitrogen	Denitrification	Denitrification
91807156	0.194747	0.0925198	0.178948	0	0	0.194809	0	0.454946	91807156	nosz	Nitrogen	Denitrification	Denitrification
83972352	0.141123	0.202487	0.343972	0.176943	0.0874968	0.0998832	0.0914453	0.121842	83972352	nosz	Nitrogen	Denitrification	Denitrification
91807170	0	0	0	0	0.102571	0.126449	0.518937	0.414247	91807170	nosz	Nitrogen	Denitrification	Denitrification
83972410	0.129641	0.177904	0.189053	0.285851	0.0891717	0.2415	0.141695	0.111819	83972410	nosz	Nitrogen	Denitrification	Denitrification
83972356	2.5478	2.56659	2.16037	2.68222	1.92468	1.37925	1.39126	2.07263	83972356	nosz	Nitrogen	Denitrification	Denitrification
83972412	0.588924	0.655099	0.269367	2.76644	0.710071	0.371429	0.650867	1.11281	83972412	nosz	Nitrogen	Denitrification	Denitrification
91807168	0.446513	3.22757	0.78805	0.6637	0.56377	0.512976	0.710742	0.662999	91807168	nosz	Nitrogen	Denitrification	Denitrification
83972408	0.1523	0.132806	0.226013	0.179766	0.0923513	0.139927	0.0732124	0.120279	83972408	nosz	Nitrogen	Denitrification	Denitrification
91807154	0.293546	0.204264	0.295503	0.129148	0.242644	0.1718	0.131977	0.391631	91807154	nosz	Nitrogen	Denitrification	Denitrification
91807180	0	0.100277	0.116413	0.0723194	0.0913454	0.100236	0	0.0916967	91807180	nosz	Nitrogen	Denitrification	Denitrification
83972348	0	0.202804	0.308603	0	0.144319	0.0737888	0.072746	0.106035	83972348	nosz	Nitrogen	Denitrification	Denitrification
83972398	1.16229	5.38202	0.752618	1.91465	2.45002	1.18344	0.639883	2.175	83972398	nosz	Nitrogen	Denitrification	Denitrification
83972372	0.310448	0.31184	0.437257	0.250753	0.162814	0.242344	0.0986734	0.288265	83972372	nosz	Nitrogen	Denitrification	Denitrification
83972350	0.214404	0.263773	0.249299	0	0.130143	0.135519	0	0.37835	83972350	nosz	Nitrogen	Denitrification	Denitrification
91807182	0.866924	3.72084	0.458986	0.383926	0.425868	0.27438	0.241035	0.273112	91807182	nosz	Nitrogen	Denitrification	Denitrification
91807172	0.529858	1.01082	0.456576	0.35064	0.713608	2.04418	0.920634	5.6752	91807172	nosz	Nitrogen	Denitrification	Denitrification
91807148	0.39721	0.482876	1.39336	0.508444	0.837837	0.71258	0.54831	0.715158	91807148	nosz	Nitrogen	Denitrification	Denitrification
83972396	0	0.0692237	0	0.0811293	0	0	0	0	83972396	nosz	Nitrogen	Denitrification	Denitrification
298589785	0.0978553	0	0.126315	0	0.0867243	0	0.0948547	0	298589785	nosz	Nitrogen	Denitrification	Denitrification
299135377	0.440615	0.154954	0.354659	0.257454	0.412192	0.273882	0.165901	0.280915	299135377	nosz	Nitrogen	Denitrification	Denitrification
290745594	0.106442	0.095949	0.127697	0	0.0487692	0.0466868	0.105918	0	290745594	nosz	Nitrogen	Denitrification	Denitrification
146409439	0.319862	0.144852	0.698278	0.188174	0.314858	0	0	3.6214	146409439	nosz	Nitrogen	Denitrification	Denitrification
365423871	0	0	0	0	0.703613	0.289871	0	0	365423871	nosz	Nitrogen	Denitrification	Denitrification
78515749	0.239923	0.145369	0.974519	0.303494	0.242005	0.121766	0.0609719	3.0244	78515749	nosz	Nitrogen	Denitrification	Denitrification
209872369	2.48077	2.27562	1.75937	3.36441	1.98683	1.43847	1.82222	2.51773	209872369	nosz	Nitrogen	Denitrification	Denitrification
336099797	2.49347	1.48879	2.66344	3.807	3.11114	1.43836	3.07499	5.37908	336099797	nosz	Nitrogen	Denitrification	Denitrification
86750253	11.626	1.6202	0.146701	0.370588	0.687005	0.105306	0.731966	0.279925	86750253	nosz	Nitrogen	Denitrification	Denitrification
77698229	1.26332	3.70609	0.931464	3.88615	1.9019	2.22643	3.75875	2.10178	77698229	nosz	Nitrogen	Denitrification	Denitrification
39935130	0.742344	0.330049	0	0.177113	0.941614	0.247955	0.383988	0.423558	39935130	nosz	Nitrogen	Denitrification	Denitrification
62197993	0.548126	0.568231	2.67528	0.35355	1.02115	0.610706	1.46337	2.18471	62197993	nosz	Nitrogen	Denitrification	Denitrification
300023395	0.184492	0	0	0.113406	1.00776	0	0.842166	0.247702	300023395	nosz	Nitrogen	Denitrification	Denitrification
353209791	0.308421	0.244165	0.413358	0.429805	0.427304	0.536574	0.280934	0.408068	353209791	nosz	Nitrogen	Denitrification	Denitrification
390190066	0.180364	0.0928586	0.871515	0	0.0893148	0.289427	0	0.132086	390190066	nosz	Nitrogen	Denitrification	Denitrification
407428084	2.2883	0.607038	1.60921	2.84923	1.90059	1.2591	2.12212	2.05991	407428084	nosz	Nitrogen	Denitrification	Denitrification
424917256	0.571625	1.09528	0.688059	0.415565	0.416456	0.333691	0.77714	0.514218	424917256	nosz	Nitrogen	Denitrification	Denitrification
14523756	0	0.406583	0.194658	0.229327	0.194815	0.14601	0.319322	0.298722	14523756	nosz	Nitrogen	Denitrification	Denitrification
407787065	0.867003	0.1528	0.360873	0.36462	0.969822	0.369494	0.517819	2.07308	407787065	nosz	Nitrogen	Denitrification	Denitrification
384467092	3.58634	3.97447	1.68818	5.33695	6.25882	5.87736	3.53436	7.63449	384467092	nosz	Nitrogen	Denitrification	Denitrification
157913494	0	0	0	0	0	0	1.44559	0.182474	157913494	nosz	Nitrogen	Denitrification	Denitrification
118435228	0	0	0	0	0.0749116	0.567704	0	0	118435228	nosz	Nitrogen	Denitrification	Denitrification
84684512	0.0920023	0.0671542	0	0	0.167079	0.112453	0	0.18872	84684512	nosz	Nitrogen	Denitrification	Denitrification
407058892	1.26443	0.746196	0.767075	1.45872	1.06654	0.943016	0.822262	1.28865	407058892	nosz	Nitrogen	Denitrification	Denitrification
69938258	0.568085	0.491938	0.229497	0.419276	0.63136	0.22941	0.262367	1.15441	69938258	nosz	Nitrogen	Denitrification	Denitrification
211961049	0.884946	1.46003	1.16034	0.361681	1.37188	1.54534	1.09727	0.887467	211961049	nosz	Nitrogen	Denitrification	Denitrification
254469214	0.570719	1.40402	1.0702	0.451464	1.57955	1.58098	1.09266	1.19283	254469214	nosz	Nitrogen	Denitrification	Denitrification
5453191	0.214635	0.10433	0.204313	0	0.179088	0.126811	0.443995	0.122189	5453191	nosz	Nitrogen	Denitrification	Denitrification
83361600	1.31061	4.2963	5.72097	2.11927	1.92693	1.25215	1.75497	1.13146	83361600	nosz	Nitrogen	Denitrification	Denitrification
110678855	0.183925	0.0984568	0.207573	2.86913	0.0874179	0.0527664	0.056495	0.111896	110678855	nosz	Nitrogen	Denitrification	Denitrification
339504654	0	0.0830343	0.158695	0	0.104486	0.0500319	0.0545196	0.2591	339504654	nosz	Nitrogen	Denitrification	Denitrification
85671675	1.55599	0.752106	0.74696	2.08771	0.623501	1.12027	2.53524	1.05495	85671675	nosz	Nitrogen	Denitrification	Denitrification
149201793	0.32204	0.150149	0.155761	0	0.215992	0.133851	0	0.135671	149201793	nosz	Nitrogen	Denitrification	Denitrification
260430839	0	0	0	0	0.0578463	0	0.324154	0.0332982	260430839	nosz	Nitrogen	Denitrification	Denitrification
56708840	0	0	0	0	0.0586303	0	0	0.0624922	56708840	nosz	Nitrogen	Denitrification	Denitrification
144898039	0.154484	0.114458	0.233001	0.170435	0.111811	0.182692	0.254471	0.165795	144898039	nosz	Nitrogen	Denitrification	Denitrification
82947026	0.411106	0	0	1.01823	0.46756	0.163779	0.238642	0	82947026	nosz	Nitrogen	Denitrification	Denitrification
46201792	0	0	0	0	0.0678228	0.157739	0.207274	0	46201792	nosz	Nitrogen	Denitrification	Denitrification
209960617	0.271663	0.262896	0.254306	0.220978	0.262627	0.136276	0.204695	0.269597	209960617	nosz	Nitrogen	Denitrification	Denitrification
407287740	0.270072	0.281493	0.149912	0.158717	0.255589	1.61489	34.0208	0.517405	407287740	nosz	Nitrogen	Denitrification	Denitrification
146229606	0	0	0	0	0	0.0400093	0	0.0445642	146229606	nosz	Nitrogen	Denitrification	Denitrification
359799482	0.118536	0.129338	0	0.104016	0.284102	0.105356	0.173767	0.158783	359799482	nosz	Nitrogen	Denitrification	Denitrification
296142042	0.0899425	0	0	0.165452	0	0	0	0	296142042	nosz	Nitrogen	Denitrification	Denitrification
393760576	1.03146	0.672653	0.922417	1.05687	2.43172	2.82276	0.36776	0.92408	393760576	nosz	Nitrogen	Denitrification	Denitrification
126438843	0.169116	0.171674	0.157219	0	0.300323	0.159596	0.153302	0.136078	126438843	nosz	Nitrogen	Denitrification	Denitrification
83718912	3.37217	1.79726	0.917379	1.83354	1.17913	2.81224	2.46571	1.65676	83718912	nosz	Nitrogen	Denitrification	Denitrification
68556093	0	0	0	0	2.52994	0	0	0.0718897	68556093	nosz	Nitrogen	Denitrification	Denitrification
32527251	0.776793	0.917115	1.57344	0.866298	0.94717	0.627492	0.42574	1.16686	32527251	nosz	Nitrogen	Denitrification	Denitrification
319945535	0.206243	0.180707	0.219301	0.170968	0.119499	0.286961	0.0927352	0.388476	319945535	nosz	Nitrogen	Denitrification	Denitrification
17431841	0.382413	0.271135	0.206947	0.258717	0.193913	0.477926	0.222255	0.226712	17431841	nosz	Nitrogen	Denitrification	Denitrification
363413209	0	0.0891908	0.125347	0.10971	0.165654	0.144752	0.433239	0.0798596	363413209	nosz	Nitrogen	Denitrification	Denitrification
116235163	0.356973	0.118456	0.12615	0.318141	0.253294	0.520575	0.989157	0.144715	116235163	nosz	Nitrogen	Denitrification	Denitrification
394989739	0.43781	3.83449	0.425375	0.264775	0.90212	0.255058	0.442756	0.431793	394989739	nosz	Nitrogen	Denitrification	Denitrification
74056902	0.461497	0.657862	1.1769	0.475583	0.707448	0.551402	0.259421	0.727072	74056902	nosz	Nitrogen	Denitrification	Denitrification
116235161	0	0	0	0	0.108714	0.095812	0	0.130217	116235161	nosz	Nitrogen	Denitrification	Denitrification
325267989	0.197297	0.260628	0.328055	0.221756	0.164562	0.160006	0.165926	0.723722	325267989	nosz	Nitrogen	Denitrification	Denitrification
333375779	0	0	0	0	0.0885581	0	0	0.0435842	333375779	nosz	Nitrogen	Denitrification	Denitrification
241320474	0.44597	0.26285	0.891182	0.164852	0.414632	0.358989	0.214082	0.313749	241320474	nosz	Nitrogen	Denitrification	Denitrification
340362072a	0	0	0	0	0	0.585815	0	0.0765106	340362072a	nosz	Nitrogen	Denitrification	Denitrification
261363857	0.0879017	0.110142	0.138267	0.123477	0.0999342	0.136961	0	0.0937884	261363857	nosz	Nitrogen	Denitrification	Denitrification
298369875	0.280638	0.178412	0.335893	0.177393	2.22779	0.154037	0	0.282698	298369875	nosz	Nitrogen	Denitrification	Denitrification
284797303a	0.281013	0.190552	0.574726	0.223694	0.193163	0.214698	0.110198	0.210319	284797303a	nosz	Nitrogen	Denitrification	Denitrification
347541377	0.268125	0.174162	0.208151	0	0.137514	0.136274	0	0.0769451	347541377	nosz	Nitrogen	Denitrification	Denitrification
56479025	0	0.0832662	0.148521	0	0	0	0.201338	0.120299	56479025	nosz	Nitrogen	Denitrification	Denitrification
358637424	0.167879	0.0845741	0.200868	0.123918	0.0982948	0	0	0.161805	358637424	nosz	Nitrogen	Denitrification	Denitrification
119899403	0	0.122721	0.267061	0.114568	0.222695	0.119125	0.166546	0.297485	119899403	nosz	Nitrogen	Denitrification	Denitrification
71846828	0.147117	0.093455	0	0	0.0864289	0	0.179901	0.131357	71846828	nosz	Nitrogen	Denitrification	Denitrification
217506425	0.995897	1.03611	0.694771	0.523451	0.533484	0.556163	0.59922	0.545302	217506425	nosz	Nitrogen	Denitrification	Denitrification
152026694	0.1773	0.214571	0.186746	0.129428	0.219013	0.0986054	0.321882	0.384931	152026694	nosz	Nitrogen	Denitrification	Denitrification
86158824	0.400508	0.486213	0.259824	0.573435	1.00458	0.885968	1.82468	0.395543	86158824	nosz	Nitrogen	Denitrification	Denitrification
152991529	0.375159	0.349233	0.421497	0.212082	0.243496	0.198568	0.103148	0.254353	152991529	nosz	Nitrogen	Denitrification	Denitrification
154175149a	0	0	0	0	0	0.215806	1.41706	0	154175149a	nosz	Nitrogen	Denitrification	Denitrification
154175149b	0	0.0793114	0.156204	0.189948	0	0.108031	0	0.479526	154175149b	nosz	Nitrogen	Denitrification	Denitrification
257442683	0	0	0	0	0	0.0824553	0.042844	0.170374	257442683	nosz	Nitrogen	Denitrification	Denitrification
223038965	0	0	0	0	0.488396	0.787899	1.1205	0.336428	223038965	nosz	Nitrogen	Denitrification	Denitrification
421960207	0.373156	0.442909	0.779052	0.245216	0.362595	0.15852	0.198094	0.40306	421960207	nosz	Nitrogen	Denitrification	Denitrification
255322072	0	0	0	0	0	0.101343	0	0.190991	255322072	nosz	Nitrogen	Denitrification	Denitrification
424781675	0	0	0	0	0.186158	0.356798	0.352278	0.183894	424781675	nosz	Nitrogen	Denitrification	Denitrification
78498504	0	0.0938585	0.258521	0	0.0893948	0.0608042	0.0490705	0.0629683	78498504	nosz	Nitrogen	Denitrification	Denitrification
319418655	0.563327	0.727282	0.543613	0.817882	0.357621	0.57706	0.543119	0.448237	319418655	nosz	Nitrogen	Denitrification	Denitrification
88776871	0.315678	0.239861	0.463402	0.455074	1.20631	0.563203	0.305188	1.36964	88776871	nosz	Nitrogen	Denitrification	Denitrification
126629761	0.251981	0.258797	0.933649	1.10519	0.784669	5.4396	0.421043	0.908048	126629761	nosz	Nitrogen	Denitrification	Denitrification
357224867	0.33607	0.100663	0.263674	0.256362	0.181942	0.458601	0.154633	0.391679	357224867	nosz	Nitrogen	Denitrification	Denitrification
149808813	0.754715	0.468771	0.651773	0.85336	3.18985	1.73811	2.05247	1.3008	149808813	nosz	Nitrogen	Denitrification	Denitrification
119863768	1.18508	1.59325	0.845842	1.65638	1.89484	1.35948	1.06083	1.43884	119863768	nosz	Nitrogen	Denitrification	Denitrification
69159479	0	0	0	0	0.118608	0.21241	0	0.237103	69159479	nosz	Nitrogen	Denitrification	Denitrification
344338246	0	0	0	0	0	0.0629207	0.165416	2.07263	344338246	nosz	Nitrogen	Denitrification	Denitrification
78521708	0.44182	0.965335	0.266524	0.25739	0.279564	1.39275	0.180468	0.302118	78521708	nosz	Nitrogen	Denitrification	Denitrification
219997038	0	0.11025	0.125207	0	0	0.0742421	0	0.054637	219997038	nosz	Nitrogen	Denitrification	Denitrification
350561087	0.502841	0.137998	0.921077	0.127445	1.00015	0.255158	1.04761	0.206846	350561087	nosz	Nitrogen	Denitrification	Denitrification
83634171	0.193111	0.0788496	0.315597	0.104452	0.0983191	0.259459	0.554444	0.340094	83634171	nosz	Nitrogen	Denitrification	Denitrification
87130702	0	0	0	0	0	0.0853576	0.0608275	0.0721094	87130702	nosz	Nitrogen	Denitrification	Denitrification
21623498	0.211811	0.367236	0.17798	0.0766297	0.116032	0.278254	0.0888639	0.0835935	21623498	nosz	Nitrogen	Denitrification	Denitrification
11344617	0.271121	1.08295	0.484342	2.41544	3.13019	0.861889	1.63686	1.70024	11344617	nosz	Nitrogen	Denitrification	Denitrification
409393882	1.57363	0.977478	3.58391	1.49622	2.30451	1.55335	1.22562	3.53271	409393882	nosz	Nitrogen	Denitrification	Denitrification
4545090	0.373608	4.06465	2.73883	0	0.441183	0.251006	0.380161	0.335664	4545090	nosz	Nitrogen	Denitrification	Denitrification
152988445	0.858737	0.894193	1.17319	0.684608	0.821251	0.786086	1.17382	1.08251	152988445	nosz	Nitrogen	Denitrification	Denitrification
330808901	0	0.0980458	0	0.0696818	0.178697	0.148889	0.159812	0.114694	330808901	nosz	Nitrogen	Denitrification	Denitrification
387966950	0.326082	0.164123	0	0	0.117851	0.116173	0	0.282212	387966950	nosz	Nitrogen	Denitrification	Denitrification
431824269	0.650589	0.362648	0.508503	0.479106	0.605279	0.907615	0.804939	0.936175	431824269	nosz	Nitrogen	Denitrification	Denitrification
335424720	0.352575	0.189652	0.450349	0.395785	0.337982	0.273463	0.324287	0.424742	335424720	nosz	Nitrogen	Denitrification	Denitrification
261253585	0	0	0.106524	0.0895591	0	0	0	0	261253585	nosz	Nitrogen	Denitrification	Denitrification
343502207	0	0.169196	0	1.4329	0.314595	0.167687	0.0965075	0.317712	343502207	nosz	Nitrogen	Denitrification	Denitrification
388429536	0.197879	0.37629	0.116079	0.136767	0.140286	0.0860217	0.188724	0.0617779	388429536	nosz	Nitrogen	Denitrification	Denitrification
344226201a	0.211995	0.207881	0.146646	0.179924	0.79648	0.155073	0.0757043	0.406897	344226201a	nosz	Nitrogen	Denitrification	Denitrification
373849326	0	0.0739835	0.169381	0	0.0859299	0	0	0.088475	373849326	nosz	Nitrogen	Denitrification	Denitrification
225155565	0	0.0887161	0.346797	0.112967	0.237566	0	0	0.056441	225155565	nosz	Nitrogen	Denitrification	Denitrification
164508588	0.587141	0.595982	0.983192	0.451505	1.11514	0.546729	0.654399	0.474152	164508588	nosz	Nitrogen	Denitrification	Denitrification
164508698	0.22294	0.195043	0.301195	0.182102	0.120169	0.122753	0.482276	0.120738	164508698	nosz	Nitrogen	Denitrification	Denitrification
164508660	0.36813	0	1.16348	1.91611	0.759468	0.619277	0.396184	1.23419	164508660	nosz	Nitrogen	Denitrification	Denitrification
164508638	0.173284	0.0917864	0.256541	0.169734	0.240712	0.245609	0	0.120661	164508638	nosz	Nitrogen	Denitrification	Denitrification
374081692	0.256892	0.230586	0.235257	0.254257	0.405083	0.183087	0.475264	0.209899	374081692	amyA	Carbon Cycling	Carbon degradation	Starch
302348162	0.521222	0.1692	0.204645	0.182038	0.134824	0.929332	0.145936	0.243119	302348162	amyA	Carbon Cycling	Carbon degradation	Starch
320100952	0.513311	0.163097	0.296307	0.231979	0.379009	0.18557	0.136632	0.236031	320100952	amyA	Carbon Cycling	Carbon degradation	Starch
389860881	0.740227	0.853579	3.48522	1.49007	1.05038	0.831279	0.714146	1.32216	389860881	amyA	Carbon Cycling	Carbon degradation	Starch
15621947	0.20557	0	0.14262	0	0.201685	0.101523	0	0.64657	15621947	amyA	Carbon Cycling	Carbon degradation	Starch
119525483	1.50974	2.32984	2.43758	1.79047	1.56078	1.18333	1.44094	0.957986	119525483	amyA	Carbon Cycling	Carbon degradation	Starch
119674858	0.18861	0.226991	0.202607	0.200239	0.113668	0.0664528	0.0914092	0.247013	119674858	amyA	Carbon Cycling	Carbon degradation	Starch
327311639	0.989561	1.15994	1.892	0.862031	0.996641	0.686381	0.62814	0.753361	327311639	amyA	Carbon Cycling	Carbon degradation	Starch
307596106a	0.132208	0.108022	0.185462	0.0835136	0.080328	0.0542232	0.0445203	0.0516992	307596106a	amyA	Carbon Cycling	Carbon degradation	Starch
307596642	0.113317	0.110225	0.173798	0.107835	0.0937778	0	0	0.0732268	307596642	amyA	Carbon Cycling	Carbon degradation	Starch
323707611	0.280094	2.14751	0.79258	0.351976	0.250782	0.164967	0.180044	0.26716	323707611	amyA	Carbon Cycling	Carbon degradation	Starch
323707133	0.375145	0.296603	0.448105	0.294226	0.324244	0.213626	0.11964	0.163031	323707133	amyA	Carbon Cycling	Carbon degradation	Starch
327316352	1.01145	0.209651	0.306399	0.33414	0.992464	0.178062	0.411384	0.413102	327316352	amyA	Carbon Cycling	Carbon degradation	Starch
320551984	0	0	0	0	0	0.0785682	0	0.0552373	320551984	amyA	Carbon Cycling	Carbon degradation	Starch
320549661	0	0	0	0	0.0600514	0	0	0.0626612	320549661	amyA	Carbon Cycling	Carbon degradation	Starch
299123728	0	0.403521	0.109481	0.23712	0.518751	0.15289	0	0.378547	299123728	amyA	Carbon Cycling	Carbon degradation	Starch
343784395	0.381659	1.18122	0	3.09866	0.752502	1.22562	0.840156	2.56937	343784395	amyA	Carbon Cycling	Carbon degradation	Starch
344212728	3.08688	4.67076	1.72993	10.2446	3.82352	1.94003	1.49945	2.83184	344212728	amyA	Carbon Cycling	Carbon degradation	Starch
55378686	0.176831	0.222512	0.419542	0.132528	0.0971157	0.205305	0.196286	0.157446	55378686	amyA	Carbon Cycling	Carbon degradation	Starch
55377139	0.709312	1.09412	0.652454	0.570795	0.952668	0.539665	1.07775	0.824135	55377139	amyA	Carbon Cycling	Carbon degradation	Starch
383621716	0	0	0	0	0.135888	1.82912	0.67141	0.158474	383621716	amyA	Carbon Cycling	Carbon degradation	Starch
389846508	0	0.137727	0.308817	0.110005	0.16471	0.28478	0.180454	0.169486	389846508	amyA	Carbon Cycling	Carbon degradation	Starch
388243314	0.951322	0.748996	1.50355	1.50259	2.51223	1.14652	0.368463	1.32642	388243314	amyA	Carbon Cycling	Carbon degradation	Starch
292655857	4.82034	4.46235	2.98727	9.33009	5.87907	4.19895	18.8214	8.21222	292655857	amyA	Carbon Cycling	Carbon degradation	Starch
312293736	0	0	0	0	0	0.0450559	0	0.180245	312293736	amyA	Carbon Cycling	Carbon degradation	Starch
257170613	0.157912	0	0.158441	0.218456	0.136163	0.0922134	0.476494	0.0874177	257170613	amyA	Carbon Cycling	Carbon degradation	Starch
257386137	0.118907	0.122912	0.22353	1.53432	0.302079	0.160618	0.0478401	0.189537	257386137	amyA	Carbon Cycling	Carbon degradation	Starch
335339490	0.458532	0.172503	0.35508	2.46351	1.0721	2.17318	0.601231	0.494559	335339490	amyA	Carbon Cycling	Carbon degradation	Starch
385803909	0.515142	0.659713	0.857153	0.75778	0.413733	0.441447	0.640477	0.611875	385803909	amyA	Carbon Cycling	Carbon degradation	Starch
334894513	1.00869	5.21442	0.951933	9.04777	5.02924	3.88663	2.78351	6.71978	334894513	amyA	Carbon Cycling	Carbon degradation	Starch
335436959	0.298449	0.136881	0.208732	0.418996	0.464514	1.07898	0.508015	1.04635	335436959	amyA	Carbon Cycling	Carbon degradation	Starch
335437738	2.08492	2.76251	1.48923	2.31696	2.0419	0.752227	1.94117	2.52732	335437738	amyA	Carbon Cycling	Carbon degradation	Starch
335436958	0	0	0	0	0	0.330796	0	0.0821122	335436958	amyA	Carbon Cycling	Carbon degradation	Starch
334894510	0.188332	0.157663	0.224269	0.246231	2.44989	1.0937	0.21829	0.346435	334894510	amyA	Carbon Cycling	Carbon degradation	Starch
335433571	0.298203	0.290593	2.04517	0.186242	0.193877	0.430137	0.420293	0.661007	335433571	amyA	Carbon Cycling	Carbon degradation	Starch
335437739	0.972121	1.92527	1.56639	0.619645	2.8478	1.15781	1.14097	2.15766	335437739	amyA	Carbon Cycling	Carbon degradation	Starch
222479022	0.389051	0.335851	0.291308	0.732434	0.524061	0.365728	0.142412	0.29198	222479022	amyA	Carbon Cycling	Carbon degradation	Starch
222479925	1.36119	0.160003	9.83604	1.10247	1.13509	0.835032	0.737841	1.04847	222479925	amyA	Carbon Cycling	Carbon degradation	Starch
284165922	0	0	0	0	0.477262	0.201212	0.0728289	0.12617	284165922	amyA	Carbon Cycling	Carbon degradation	Starch
284015042	0	0	0	0	0.0751338	0	0.0597315	0.126259	284015042	amyA	Carbon Cycling	Carbon degradation	Starch
224607311	1.29549	3.92178	1.33905	1.09945	1.9798	1.94062	2.0356	1.84447	224607311	amyA	Carbon Cycling	Carbon degradation	Starch
373560081	0	0	0	0	0	6.96507	0	0.26527	373560081	amyA	Carbon Cycling	Carbon degradation	Starch
383320528	0.572701	0.27521	0.265581	0.230253	0.24342	0.255972	0.45799	0.172776	383320528	amyA	Carbon Cycling	Carbon degradation	Starch
282165050	0.397233	0.446373	0.382727	0.486383	0.44032	0.275451	0.260347	0.430323	282165050	amyA	Carbon Cycling	Carbon degradation	Starch
125861130	0	0	0	0	0.178418	0.284694	0	0.181553	125861130	amyA	Carbon Cycling	Carbon degradation	Starch
328927364	0.332302	0.130246	0	0	0.154556	0.108987	0.149285	0.238889	328927364	amyA	Carbon Cycling	Carbon degradation	Starch
357210390	0.291394	0.164542	0.522141	0.0935999	0.712203	0.107398	0.305909	0.160666	357210390	amyA	Carbon Cycling	Carbon degradation	Starch
2251108	0.352365	0.0785563	0.216957	0.0852902	0.164526	0.102757	0.146547	0.129716	2251108	amyA	Carbon Cycling	Carbon degradation	Starch
334901242	0.757002	0.763928	1.41195	0.810449	0.889257	2.22092	1.73568	0.79284	334901242	amyA	Carbon Cycling	Carbon degradation	Starch
337285164a	0	0	0	0	0.169733	0.0727815	0.211681	0.0478203	337285164a	amyA	Carbon Cycling	Carbon degradation	Starch
21326995	0	0	0	0	0	0.0399657	0.0701663	0.0579223	21326995	amyA	Carbon Cycling	Carbon degradation	Starch
223477673	0	0	0	0	0.0701807	0.0539457	0.200011	0.041109	223477673	amyA	Carbon Cycling	Carbon degradation	Starch
390519443	0	0.212405	0.0996837	0	0	0	0	0	390519443	amyA	Carbon Cycling	Carbon degradation	Starch
390961049	0.146877	0.153707	0.182708	0.147916	0.192529	0.102646	0.10733	0.102511	390961049	amyA	Carbon Cycling	Carbon degradation	Starch
340810088	3.15366	1.73867	1.55335	7.39483	2.99007	5.21629	4.68079	4.79825	340810088	amyA	Carbon Cycling	Carbon degradation	Starch
214033704	0.924346	0.481317	0.818631	2.9995	1.65847	0.942772	1.96736	1.42873	214033704	amyA	Carbon Cycling	Carbon degradation	Starch
239911743	0.122986	0.129142	0.147751	0.114315	0.147999	0.100102	0.0882041	0.16136	239911743	amyA	Carbon Cycling	Carbon degradation	Starch
239910210	0	0.197752	0.280757	0.100646	0.0904641	0.0841792	0.0957433	0.120129	239910210	amyA	Carbon Cycling	Carbon degradation	Starch
57160029	0	0	0	0	0.132763	0.487212	0	0	57160029	amyA	Carbon Cycling	Carbon degradation	Starch
57641765	0.113805	0.176805	0	0	0.100378	0	0	0.156279	57641765	amyA	Carbon Cycling	Carbon degradation	Starch
375082744	1.19671	1.02933	0.957895	0.548642	0.908654	0.578228	0.653979	0.664915	375082744	amyA	Carbon Cycling	Carbon degradation	Starch
375082161b	0	0	0	0	0.0803602	0	0	0.0611881	375082161b	amyA	Carbon Cycling	Carbon degradation	Starch
212009768	0.392965	0.429465	0.676529	0.711656	0.432033	0.322469	0.518665	3.57413	212009768	amyA	Carbon Cycling	Carbon degradation	Starch
212009559	0	0	0	0	0	0.0560075	0	0.0628624	212009559	amyA	Carbon Cycling	Carbon degradation	Starch
290559634	0	0.129256	0.192333	0.110873	0.0822457	0.0547622	0.0533826	0.0867091	290559634	amyA	Carbon Cycling	Carbon degradation	Starch
76097012	0.55326	0.585223	1.22674	1.89293	0.442599	0.380284	0.520529	1.46031	76097012	amyA	Carbon Cycling	Carbon degradation	Starch
37222142	0.554871	0.559022	0.90478	1.07092	0.487383	0.531131	0.300478	0.79246	37222142	amyA	Carbon Cycling	Carbon degradation	Starch
300486149	0	0.151369	0	0.0731471	0.0756306	0.124482	0.320689	0.538901	300486149	amyA	Carbon Cycling	Carbon degradation	Starch
371718776	0	0	0	0	0.219057	0	0.114197	0.137485	371718776	amyA	Carbon Cycling	Carbon degradation	Starch
371718151	0.606815	0.118761	0.219805	0.171463	0.102428	0.182669	0.389476	0.402853	371718151	amyA	Carbon Cycling	Carbon degradation	Starch
371720261	0.259719	0.154281	0.364092	0.319438	4.58657	0.454722	0.657205	1.55136	371720261	amyA	Carbon Cycling	Carbon degradation	Starch
371718836	0.800622	0.103818	1.36753	0.631683	7.81902	0.42577	0.596106	2.40671	371718836	amyA	Carbon Cycling	Carbon degradation	Starch
371718789a	0	0	0	0	0.180739	0.448084	0.063303	0.0587403	371718789a	amyA	Carbon Cycling	Carbon degradation	Starch
371721050	0.232393	0.627095	0.130542	0.220982	0.152403	0.112316	0.101609	0.205943	371721050	amyA	Carbon Cycling	Carbon degradation	Starch
167729932	0	0.0680077	0.10816	0	0	0	0	0	167729932	amyA	Carbon Cycling	Carbon degradation	Starch
269791037	0.163629	0.215565	0.462746	0.920291	0.390973	0.478517	0.447852	0.339208	269791037	amyA	Carbon Cycling	Carbon degradation	Starch
335430445	0	0.0835037	0.122561	0	0	0	0	0	335430445	amyA	Carbon Cycling	Carbon degradation	Starch
225792253	0	0	0	0	0.101727	0.401629	0	0	225792253	amyA	Carbon Cycling	Carbon degradation	Starch
225874281	0.639426	0.121083	0.315922	0.558392	0.657233	0.365574	0.176513	1.21676	225874281	amyA	Carbon Cycling	Carbon degradation	Starch
225793556	0.376427	0.273609	0.63482	0.269181	3.59328	0.272537	0.311841	1.52055	225793556	amyA	Carbon Cycling	Carbon degradation	Starch
358754255	2.0411	1.62232	6.74518	2.53008	3.93352	3.79956	2.97339	3.51865	358754255	amyA	Carbon Cycling	Carbon degradation	Starch
358753659	0.52595	0.114279	0.495505	0.0889126	0.235445	0.176519	0.0674347	0.240792	358753659	amyA	Carbon Cycling	Carbon degradation	Starch
374310117	0	0.0802985	0	0.151896	0.0869444	0.0623487	0	0.0764587	374310117	amyA	Carbon Cycling	Carbon degradation	Starch
358752126	0.23605	0.166654	0.309336	0.145846	0.105727	0.105262	0.100278	0.226217	358752126	amyA	Carbon Cycling	Carbon degradation	Starch
374313417	0.452356	0.272703	0.369561	0.260154	0.176468	0.226211	0.17121	0.180153	374313417	amyA	Carbon Cycling	Carbon degradation	Starch
374309429	0	0	13.2487	1.86016	0.100313	0.0888925	0.0772923	0	374309429	amyA	Carbon Cycling	Carbon degradation	Starch
358752123	0.378129	0.219212	0.291631	0.728223	1.31588	0.161226	0.334832	0.379887	358752123	amyA	Carbon Cycling	Carbon degradation	Starch
322437536	0.24348	0.0906679	0.131475	0.098064	0.11309	0.15658	0	0.0968586	322437536	amyA	Carbon Cycling	Carbon degradation	Starch
321164198	0.236135	0.297377	0.6901	2.17151	0.261231	0.349697	0.219334	1.2523	321164198	amyA	Carbon Cycling	Carbon degradation	Starch
322433068	0.122164	0.0609663	0.281571	0	0.0603966	0	0	0.118096	322433068	amyA	Carbon Cycling	Carbon degradation	Starch
321161571	2.64639	3.92444	2.4548	11.1956	4.1789	6.46446	4.13559	5.65551	321161571	amyA	Carbon Cycling	Carbon degradation	Starch
321161583a	0.877642	2.5853	0.36477	0.123696	0.330941	0.155548	0.120353	0.17291	321161583a	amyA	Carbon Cycling	Carbon degradation	Starch
321162688	0	0	0.149737	0.114882	0.119148	0.0573546	0.0582838	0.122706	321162688	amyA	Carbon Cycling	Carbon degradation	Starch
322436138	0.464357	0.676615	0.814382	0.479172	0.64708	1.34936	0.405531	0.702683	322436138	amyA	Carbon Cycling	Carbon degradation	Starch
322434098	0.123331	0.0689055	0.230257	0.124694	0.124468	0.0906886	0.0718491	0.113525	322434098	amyA	Carbon Cycling	Carbon degradation	Starch
322433847	0.685603	8.43469	0.601636	0.420318	0.49844	0.32784	0.233514	1.03547	322433847	amyA	Carbon Cycling	Carbon degradation	Starch
390413036	0.344508	0.476918	0.490146	0.22319	0.214627	0.137225	0.20695	0.282354	390413036	amyA	Carbon Cycling	Carbon degradation	Starch
390411342	0.193181	0.368164	0.244343	0.139516	0.682953	0.211423	0.289712	0.180078	390411342	amyA	Carbon Cycling	Carbon degradation	Starch
390411676	0.923558	0.586908	0.649857	0.48327	1.11332	1.60067	0.38883	1.06157	390411676	amyA	Carbon Cycling	Carbon degradation	Starch
390957116	0.363629	0.223264	0.219416	0.317007	0.355083	0.0781503	0.561293	0.235918	390957116	amyA	Carbon Cycling	Carbon degradation	Starch
320105654	0.218052	0.287204	0.304419	2.8925	0.686972	0.185938	0.195049	2.93593	320105654	amyA	Carbon Cycling	Carbon degradation	Starch
319926452	0	0	0	0	0	0.185218	0	0.0887133	319926452	amyA	Carbon Cycling	Carbon degradation	Starch
320107389	0	0	0	0	0.0942635	0.890851	0	0	320107389	amyA	Carbon Cycling	Carbon degradation	Starch
319927166	0	0.0622166	0.120485	0	0	0	0	0	319927166	amyA	Carbon Cycling	Carbon degradation	Starch
319927907	2.2419	3.04326	3.898	1.80126	3.21485	1.85991	2.42572	3.04198	319927907	amyA	Carbon Cycling	Carbon degradation	Starch
319927024	0	0.222822	0	0.256616	0	0.237804	0.12046	0.160677	319927024	amyA	Carbon Cycling	Carbon degradation	Starch
372009359	0.159599	0.480354	0	0.166139	0.0486025	0.144995	0.0616669	0.548178	372009359	amyA	Carbon Cycling	Carbon degradation	Starch
372006577	0	0	0	0	0.173728	0.123659	0	0.0520148	372006577	amyA	Carbon Cycling	Carbon degradation	Starch
116222524	0.200315	2.13437	0.670279	0.164781	1.03153	0.271457	0.301933	0.604363	116222524	amyA	Carbon Cycling	Carbon degradation	Starch
116622006	0	0	0	0	0	0.474379	0	0.0848896	116622006	amyA	Carbon Cycling	Carbon degradation	Starch
116619361	0.198738	0.102818	0.134512	0.0700062	0.158206	0.310261	0.79424	0.312242	116619361	amyA	Carbon Cycling	Carbon degradation	Starch
116626375	0	0.0959335	0.107519	0.389495	0.39158	0.0755817	0	0.382638	116626375	amyA	Carbon Cycling	Carbon degradation	Starch
116626210	0.391478	0.274056	0.431975	0.243317	0.494325	0.399095	0.163412	0.861135	116626210	amyA	Carbon Cycling	Carbon degradation	Starch
295800249	1.07813	0.457684	0.645486	1.75524	0.696203	0.484867	0.922728	1.42093	295800249	amyA	Carbon Cycling	Carbon degradation	Starch
94550000	1.79946	0.134883	0.923271	0.756309	0.542991	0.241651	0.884629	1.05113	94550000	amyA	Carbon Cycling	Carbon degradation	Starch
94550563	0.179269	0.856016	0.128325	0	0	0.0543324	0.0575979	0	94550563	amyA	Carbon Cycling	Carbon degradation	Starch
94971105	0.53068	0.354056	0.737993	0.645655	0.766217	0.397696	0.224895	0.505506	94971105	amyA	Carbon Cycling	Carbon degradation	Starch
94968530	0.324414	0.11333	0	0	0.133337	0.0784913	0.102489	0	94968530	amyA	Carbon Cycling	Carbon degradation	Starch
94551840	0.351029	0.422294	1.10868	1.14512	1.16504	0.448545	0.240266	2.32585	94551840	amyA	Carbon Cycling	Carbon degradation	Starch
94967272	0.240875	0	0	0.295103	0	0	0	0	94967272	amyA	Carbon Cycling	Carbon degradation	Starch
94549437	0.196919	0	0.11807	0.231299	0.156407	0.0678729	0.103807	0.244951	94549437	amyA	Carbon Cycling	Carbon degradation	Starch
88814824	0.595021	0.600631	1.14615	0.344953	0.490137	0.346586	0.349246	0.349929	88814824	amyA	Carbon Cycling	Carbon degradation	Starch
117649044	0	0	0	0	0	0	0.0759755	0.0788236	117649044	amyA	Carbon Cycling	Carbon degradation	Starch
117648352	0	0	0	0	0	0.123874	0.200588	0.159302	117648352	amyA	Carbon Cycling	Carbon degradation	Starch
88930670	1.02932	1.09673	0.413869	1.24057	1.55271	1.1402	1.52876	1.36358	88930670	amyA	Carbon Cycling	Carbon degradation	Starch
117928580	1.21359	2.15	0.337711	1.04308	4.15717	1.39035	0.668394	2.164	117928580	amyA	Carbon Cycling	Carbon degradation	Starch
227494788	0.278044	0.118425	0.174302	0.325107	0.352192	0.111571	0.0699553	0.072534	227494788	amyA	Carbon Cycling	Carbon degradation	Starch
365824336	0	0.164231	0.441508	0.114851	0.126303	0.163456	0.144348	0.122106	365824336	amyA	Carbon Cycling	Carbon degradation	Starch
153798558	0.395533	0.206312	0.21147	0.158667	0.20601	0.156278	0.0591088	0.456557	153798558	amyA	Carbon Cycling	Carbon degradation	Starch
292821826	9.42083	0.949445	1.78672	0.970124	3.91248	1.76805	1.3927	1.62721	292821826	amyA	Carbon Cycling	Carbon degradation	Starch
154508931	0.227115	0.179927	0.226735	0.117459	0.126801	0.0947061	0.321474	0.205169	154508931	amyA	Carbon Cycling	Carbon degradation	Starch
292821337	0.774832	0.861278	0.792481	1.18685	1.56402	2.87757	0.555294	1.52854	292821337	amyA	Carbon Cycling	Carbon degradation	Starch
293189363	6.68561	11.7493	3.75299	4.06587	4.32986	4.19342	6.32692	4.00907	293189363	amyA	Carbon Cycling	Carbon degradation	Starch
153798884	1.80671	0.827284	1.24184	1.61238	0.67499	0.770361	0.821589	2.20776	153798884	amyA	Carbon Cycling	Carbon degradation	Starch
154509357	3.68466	0.582653	0.634992	0.426527	1.53219	0.520196	0.455374	0.820305	154509357	amyA	Carbon Cycling	Carbon degradation	Starch
154508610	1.88408	0.798114	2.2486	2.82677	2.33206	1.46242	1.04046	5.71288	154508610	amyA	Carbon Cycling	Carbon degradation	Starch
325066972	0.314887	0.526742	0.215517	0.258024	1.15406	0.192294	1.46498	2.08323	325066972	amyA	Carbon Cycling	Carbon degradation	Starch
329945637	0.871072	1.44179	2.30165	1.25176	6.19963	0.682834	0.425906	0.73125	329945637	amyA	Carbon Cycling	Carbon degradation	Starch
329945639	0.369781	0.14352	0.195979	0	0.330221	0.402279	0	0.342503	329945639	amyA	Carbon Cycling	Carbon degradation	Starch
328529727	0.491747	0.115424	0.190891	1.16545	0.278232	0.253089	0.511319	0.314285	328529727	amyA	Carbon Cycling	Carbon degradation	Starch
328527271	0.211571	0.104475	0.256412	0.12231	0.136971	0.117274	0.101753	0.121288	328527271	amyA	Carbon Cycling	Carbon degradation	Starch
329945430	0.265449	0.0811201	0.378291	0.196576	0.617415	0.470258	0.427019	0.73139	329945430	amyA	Carbon Cycling	Carbon degradation	Starch
328529605	0.537942	0.284676	0.350296	0.104558	0.609217	0.256765	0.0907597	0.184183	328529605	amyA	Carbon Cycling	Carbon degradation	Starch
320135938	0.520807	0.123431	0.259766	0.729859	0.214122	0.277375	0.254587	0.214464	320135938	amyA	Carbon Cycling	Carbon degradation	Starch
320534819	2.84131	3.31888	0.862986	0.884189	1.53301	2.85895	1.06189	1.58063	320534819	amyA	Carbon Cycling	Carbon degradation	Starch
320534421	2.76054	5.63229	0.865109	6.00798	6.0376	3.43681	4.49172	9.16726	320534421	amyA	Carbon Cycling	Carbon degradation	Starch
320534422	2.17092	9.03186	1.96313	1.93089	2.92315	3.14454	1.82934	2.58671	320534422	amyA	Carbon Cycling	Carbon degradation	Starch
320534420	0	0	0.145564	0.254713	0.135571	0.547366	1.01256	0.596867	320534420	amyA	Carbon Cycling	Carbon degradation	Starch
343400498	0.70425	0.421743	0.305094	0.933897	0.49633	1.04749	4.29532	1.0762	343400498	amyA	Carbon Cycling	Carbon degradation	Starch
343523645	0.558545	2.63939	6.38275	0.402062	2.55911	0.581834	2.20522	0.8293	343523645	amyA	Carbon Cycling	Carbon degradation	Starch
343402166	0.744083	0.237371	0.167329	0.563442	0.413628	0.326222	0.160242	2.6422	343402166	amyA	Carbon Cycling	Carbon degradation	Starch
343523406	1.88453	21.7673	2.6358	2.60901	2.37563	1.44901	3.76816	2.9882	343523406	amyA	Carbon Cycling	Carbon degradation	Starch
343523044	6.46367	5.80153	6.19389	8.0883	5.60391	5.38163	4.58352	4.4022	343523044	amyA	Carbon Cycling	Carbon degradation	Starch
320096104	0.590705	1.55344	0.372293	0.767059	1.35561	1.31308	0.853816	1.4131	320096104	amyA	Carbon Cycling	Carbon degradation	Starch
320094215	0.287733	0.0917213	0.308682	1.1552	0.393359	0.12592	0.578587	0.540609	320094215	amyA	Carbon Cycling	Carbon degradation	Starch
320096107	1.24814	0.475384	0.693206	0.216661	0.418729	0.335038	0.534392	0.360724	320096107	amyA	Carbon Cycling	Carbon degradation	Starch
319979254	0.631782	0.600129	0.692069	0.513491	1.10414	0.470111	0.798751	0.93288	319979254	amyA	Carbon Cycling	Carbon degradation	Starch
319977609	1.94415	1.67488	3.86489	3.10584	4.3731	2.99836	6.71455	8.33966	319977609	amyA	Carbon Cycling	Carbon degradation	Starch
320094149	1.49381	1.39338	3.92814	2.91815	1.57922	1.95598	1.45404	4.91404	320094149	amyA	Carbon Cycling	Carbon degradation	Starch
320094325	0	0	0	0	0	0	0.748764	0.216688	320094325	amyA	Carbon Cycling	Carbon degradation	Starch
320093823	0.28574	0	0.196042	0	0.140358	0.166476	0.394489	0.617923	320093823	amyA	Carbon Cycling	Carbon degradation	Starch
315604618	0.379434	0.13085	0.420319	0.242109	0.147593	0.198816	0.177599	0.119514	315604618	amyA	Carbon Cycling	Carbon degradation	Starch
315313634	1.03982	0.544977	0.459801	0.587945	1.86132	1.38798	1.85611	1.02898	315313634	amyA	Carbon Cycling	Carbon degradation	Starch
315313144a	3.48012	2.81558	7.42031	9.36082	4.2598	4.56618	6.21582	4.67525	315313144a	amyA	Carbon Cycling	Carbon degradation	Starch
315604314	0	0	0	0	0.101267	0	0.259645	0.357624	315604314	amyA	Carbon Cycling	Carbon degradation	Starch
315604709	0.717827	0.488895	0.608355	0.588129	0.647254	0.949752	0.74854	0.655528	315604709	amyA	Carbon Cycling	Carbon degradation	Starch
315312357	1.07668	0.377534	0.454838	1.4011	0.861179	1.15744	1.10818	8.99051	315312357	amyA	Carbon Cycling	Carbon degradation	Starch
339885144	0.623633	0.0947307	0.824963	0.702381	0.754621	0.341289	0.729012	0.65695	339885144	amyA	Carbon Cycling	Carbon degradation	Starch
340360549	8.36229	9.52846	12.1036	13.1889	7.87848	9.85346	8.6629	5.90313	340360549	amyA	Carbon Cycling	Carbon degradation	Starch
339884300	0.207196	1.91035	0.284127	0.105054	0.289809	0.202881	0.360583	0.150892	339884300	amyA	Carbon Cycling	Carbon degradation	Starch
340358671	0.478373	0.460859	0.76566	0.3971	2.41131	1.39923	1.39005	0.807066	340358671	amyA	Carbon Cycling	Carbon degradation	Starch
340360547	0.2503	0.538528	0.934481	0.478487	0.759153	0.435967	0.475191	0.505732	340360547	amyA	Carbon Cycling	Carbon degradation	Starch
340360577	0.159903	0	2.57555	0.0683455	0	0	0	0	340360577	amyA	Carbon Cycling	Carbon degradation	Starch
340358548a	0.291056	2.38627	0.594474	0.390944	0.488954	0.273079	0.863278	0.434205	340358548a	amyA	Carbon Cycling	Carbon degradation	Starch
339883171	0.306621	0.368989	0.582472	0.115735	0.368999	0.144758	0.126345	0.147602	339883171	amyA	Carbon Cycling	Carbon degradation	Starch
340360147	0.30221	0.171899	0.148488	0.104689	0.121255	0.296409	0.1001	0.24396	340360147	amyA	Carbon Cycling	Carbon degradation	Starch
269218802	1.55612	0.440174	0.500684	0.709007	0.98251	3.03014	0.964142	1.22887	269218802	amyA	Carbon Cycling	Carbon degradation	Starch
269218142	0.244279	0.187858	0.356176	9.73173	0.159498	0.103292	0.090382	0.435362	269218142	amyA	Carbon Cycling	Carbon degradation	Starch
269211326	0.509132	0.443056	0.237647	0.455709	1.56574	0.36978	0.189499	0.76544	269211326	amyA	Carbon Cycling	Carbon degradation	Starch
269219878	0	0	0	0	0.0926167	0	0	0.104075	269219878	amyA	Carbon Cycling	Carbon degradation	Starch
269211188	0	0.0762054	0.107823	0	0	0	0	0	269211188	amyA	Carbon Cycling	Carbon degradation	Starch
269218096	0	0.0816675	0.248751	0.0737897	0.120117	0.0496049	0.0831112	0.100042	269218096	amyA	Carbon Cycling	Carbon degradation	Starch
269219887	0.983494	0.816027	0.86524	0.566976	1.15157	2.31675	0.975853	1.74797	269219887	amyA	Carbon Cycling	Carbon degradation	Starch
269219875	1.07749	6.5562	1.52314	1.80262	2.04623	1.29116	1.97415	1.28512	269219875	amyA	Carbon Cycling	Carbon degradation	Starch
365266016	0.569047	0.965157	0.197671	0.124932	0.794574	0.220731	0.257567	0.150395	365266016	amyA	Carbon Cycling	Carbon degradation	Starch
365265838	0.776938	0.307091	0.316818	1.27987	0.272938	0.171662	0.162706	0.224936	365265838	amyA	Carbon Cycling	Carbon degradation	Starch
365826933	0.184935	6.8435	0.534794	0.31818	0.670419	0.309543	0.773743	1.10212	365826933	amyA	Carbon Cycling	Carbon degradation	Starch
365265175	0.270765	0.408545	0.631976	0.157446	1.8867	0.788473	0.373487	0.378142	365265175	amyA	Carbon Cycling	Carbon degradation	Starch
365827776	0	0.115039	0.475688	0.0914029	0	0	0	0	365827776	amyA	Carbon Cycling	Carbon degradation	Starch
365265833	0	0.081284	0.138782	0	0.557787	0	0	0.0847294	365265833	amyA	Carbon Cycling	Carbon degradation	Starch
226834050	0.229647	0.335949	0.414609	0.559996	0.433678	0.173831	0.675217	0.450823	226834050	amyA	Carbon Cycling	Carbon degradation	Starch
227496239	0	0.177399	0	0.23979	0.181535	0.0498811	0.304765	0.261328	227496239	amyA	Carbon Cycling	Carbon degradation	Starch
226833061	0.468383	0.277917	0.34879	0.258242	0.700617	0.355141	0.189453	0.432006	226833061	amyA	Carbon Cycling	Carbon degradation	Starch
226833058	0.728147	0.47686	0.955414	0.654018	0.618914	0.442981	0.685954	0.533811	226833058	amyA	Carbon Cycling	Carbon degradation	Starch
326638087	0.871278	0.401197	10.7031	0.797571	0.609847	0.355961	0.614919	13.7402	326638087	amyA	Carbon Cycling	Carbon degradation	Starch
296931337	3.13911	0.175533	0	0.164904	0.298825	0.172947	0	0.24949	296931337	amyA	Carbon Cycling	Carbon degradation	Starch
296931332	0	0.110463	0	1.0347	0	0	0	0	296931332	amyA	Carbon Cycling	Carbon degradation	Starch
297570977	3.17298	7.00145	3.05263	6.69798	7.80496	3.56999	7.81716	5.50997	297570977	amyA	Carbon Cycling	Carbon degradation	Starch
296931330	1.36114	0.583535	2.63843	1.66003	2.34335	2.22718	0.828975	2.59591	296931330	amyA	Carbon Cycling	Carbon degradation	Starch
315655436b	0	0.0699757	0.168009	0	0	0	0	0	315655436b	amyA	Carbon Cycling	Carbon degradation	Starch
227238515	0.164193	0.37405	0.265619	0	0.186192	0.233241	0.118225	0.137591	227238515	amyA	Carbon Cycling	Carbon degradation	Starch
227842773	0.331934	0.341473	0.380212	0.158165	0.198978	0.150435	0.128873	0.347931	227842773	amyA	Carbon Cycling	Carbon degradation	Starch
227843437	2.29338	1.40097	3.3563	5.50441	2.85295	1.17382	1.04644	1.42581	227843437	amyA	Carbon Cycling	Carbon degradation	Starch
227843357	0.566067	0.301707	0.421896	0.220722	0.607671	0.5124	0.188812	0.554064	227843357	amyA	Carbon Cycling	Carbon degradation	Starch
269935729a	0.249103	0.317762	0.291158	0.628416	0.66133	0.673301	0.154357	0.444821	269935729a	amyA	Carbon Cycling	Carbon degradation	Starch
269935729b	0	0	0.332602	0.132785	0.33195	0.826493	0.0675651	0.263623	269935729b	amyA	Carbon Cycling	Carbon degradation	Starch
227875465	0	0.0642226	0.134029	0	0.101677	0	0	0.0564968	227875465	amyA	Carbon Cycling	Carbon degradation	Starch
255924363	0.31834	1.31722	0.275077	0.418221	0.428322	0.402073	0.691217	0.451135	255924363	amyA	Carbon Cycling	Carbon degradation	Starch
255922080	4.07154	36.4228	5.8726	2.98221	3.19915	6.51358	3.0568	4.28862	255922080	amyA	Carbon Cycling	Carbon degradation	Starch
255924371	0.64506	0.120898	0.260768	0.49033	3.67294	0.572278	0.409253	0.574384	255924371	amyA	Carbon Cycling	Carbon degradation	Starch
229565886	0	0	0.151804	0.0942091	0.179054	0.119036	0	0.318409	229565886	amyA	Carbon Cycling	Carbon degradation	Starch
259476500	1.21162	1.44806	2.09521	1.75368	1.67356	6.40711	1.45228	1.90605	259476500	amyA	Carbon Cycling	Carbon degradation	Starch
40287430	0.291393	0.694987	0.454972	0.534701	0.370339	0.313516	0.116591	0.326013	40287430	amyA	Carbon Cycling	Carbon degradation	Starch
2761024	0	0	0	0	0.123484	0	0.12904	0.200866	2761024	amyA	Carbon Cycling	Carbon degradation	Starch
256392950	6.32622	2.90101	1.3397	2.90254	4.4153	3.89638	4.16882	5.12415	256392950	amyA	Carbon Cycling	Carbon degradation	Starch
256396075	0.271086	0.114731	0.2361	0.80853	0.140928	0.244204	0.171797	0.166266	256396075	amyA	Carbon Cycling	Carbon degradation	Starch
256392417	0.799555	0.532371	0.978004	0.553625	0.942391	0.836161	3.21726	0.677099	256392417	amyA	Carbon Cycling	Carbon degradation	Starch
256397567	5.51999	2.83901	4.3842	8.70137	3.80884	4.97373	7.12447	7.71596	256397567	amyA	Carbon Cycling	Carbon degradation	Starch
256393823	0.150352	0.0743318	0	0	0.0578024	0.0523367	0	0.12074	256393823	amyA	Carbon Cycling	Carbon degradation	Starch
256392879	6.02315	1.2413	8.10931	2.29783	3.55809	2.13652	1.63446	4.44076	256392879	amyA	Carbon Cycling	Carbon degradation	Starch
256361214a	1.81679	1.35962	1.37261	0.685017	1.07415	1.16081	0.80772	0.6607	256361214a	amyA	Carbon Cycling	Carbon degradation	Starch
256394993	0.545728	0.320907	0.493661	0.286903	0.262068	0.223569	0.139655	0.203149	256394993	amyA	Carbon Cycling	Carbon degradation	Starch
256357533	1.46971	0.727258	1.14379	1.03817	2.67728	3.4591	4.43716	4.12266	256357533	amyA	Carbon Cycling	Carbon degradation	Starch
336103970	0.564175	0.653622	2.43324	0.699103	1.15204	2.49517	1.2688	2.43949	336103970	amyA	Carbon Cycling	Carbon degradation	Starch
336320384	0.560331	0.725578	0.3865	1.35724	1.53854	1.18469	0.483369	0.861274	336320384	amyA	Carbon Cycling	Carbon degradation	Starch
336320163	2.4768	1.2436	2.35003	6.01152	2.76778	3.52311	4.63436	4.52321	336320163	amyA	Carbon Cycling	Carbon degradation	Starch
336320621	3.28914	6.45144	2.2721	6.95966	4.70457	4.00747	3.27719	3.87984	336320621	amyA	Carbon Cycling	Carbon degradation	Starch
336105112	0	0	0.649903	0.113087	0.408656	0.935635	0.182789	0.456986	336105112	amyA	Carbon Cycling	Carbon degradation	Starch
336319885	4.87635	0.540101	1.56055	0.318993	1.45321	1.2717	1.47466	0.764511	336319885	amyA	Carbon Cycling	Carbon degradation	Starch
332340313	3.68335	4.33517	4.52986	11.5416	6.05141	5.58274	2.8361	3.32936	332340313	amyA	Carbon Cycling	Carbon degradation	Starch
296131056	0.200186	0.0706522	0.243447	0.375363	0.139159	3.71675	0.898901	0.474547	296131056	amyA	Carbon Cycling	Carbon degradation	Starch
296021402	3.03738	23.6162	7.98085	2.40612	2.96635	6.15297	1.57483	2.33575	296021402	amyA	Carbon Cycling	Carbon degradation	Starch
296130017	1.59695	11.9391	3.06477	2.87418	2.51724	1.98245	2.00959	3.28631	296130017	amyA	Carbon Cycling	Carbon degradation	Starch
296023114	1.08097	1.01451	1.08525	1.35188	0.726325	0.687419	1.84381	1.55751	296023114	amyA	Carbon Cycling	Carbon degradation	Starch
296129589	0	0	0	0	0.463425	0.163784	0.11507	0.493375	296129589	amyA	Carbon Cycling	Carbon degradation	Starch
228894261	3.78666	4.27992	6.5445	3.80082	4.13788	6.99921	3.38962	3.81842	228894261	amyA	Carbon Cycling	Carbon degradation	Starch
296129588	2.91622	5.96218	1.29473	2.62891	1.78204	1.21501	2.31292	1.25766	296129588	amyA	Carbon Cycling	Carbon degradation	Starch
296023004	13.7431	5.27134	3.54992	5.53541	7.28999	6.45126	6.33586	10.0784	296023004	amyA	Carbon Cycling	Carbon degradation	Starch
296128946	0.762207	0.208889	0.632296	2.39688	1.42427	0.564419	3.50847	0.686367	296128946	amyA	Carbon Cycling	Carbon degradation	Starch
296020822	2.81425	7.738	6.87686	3.30327	5.9424	5.13934	5.26381	4.00296	296020822	amyA	Carbon Cycling	Carbon degradation	Starch
296128949	0.821947	0.347098	0.836642	0.8806	1.471	1.26689	1.24954	1.56317	296128949	amyA	Carbon Cycling	Carbon degradation	Starch
227502820	0.105155	0.0828825	0.460004	0.115766	0.204878	0.0446672	0.134712	0.1652	227502820	amyA	Carbon Cycling	Carbon degradation	Starch
295967421	0	0	0	0	0	0.116606	0	0.0677969	295967421	amyA	Carbon Cycling	Carbon degradation	Starch
295969308	0	0	0	0	1.03222	0.193354	0.220992	0.0656228	295969308	amyA	Carbon Cycling	Carbon degradation	Starch
213965532	0	0	0	0	0	0.0593321	0	0.0321681	213965532	amyA	Carbon Cycling	Carbon degradation	Starch
213952711	0	0.101483	0.150932	1.26204	0	0	0	0	213952711	amyA	Carbon Cycling	Carbon degradation	Starch
213952625	0.206972	0.135071	0.287141	0.217142	0.132395	2.55483	0	0.117446	213952625	amyA	Carbon Cycling	Carbon degradation	Starch
227453409	0.269065	0.364608	0.317168	0.276185	0.259897	0.26801	0.357984	0.254708	227453409	amyA	Carbon Cycling	Carbon degradation	Starch
262184445	0.326424	0.41213	0.754866	0.297787	0.354477	0.198086	0.109765	0.356834	262184445	amyA	Carbon Cycling	Carbon degradation	Starch
227832909	0.524299	0.634308	0.783964	0.602981	0.239003	0.301787	0.284142	0.371779	227832909	amyA	Carbon Cycling	Carbon degradation	Starch
356608673	1.02807	0.398281	0.461349	0.644618	1.06369	1.38576	1.77742	1.92718	356608673	amyA	Carbon Cycling	Carbon degradation	Starch
356607003	0.525681	1.08794	1.53288	1.08903	0.887726	1.94567	2.12318	1.53419	356607003	amyA	Carbon Cycling	Carbon degradation	Starch
358445062	0.151199	0.229263	0.275733	0.12852	0.152636	0.0749832	0	0.336282	358445062	amyA	Carbon Cycling	Carbon degradation	Starch
371580899	0.441344	0.35343	0.552373	0.302594	0.449188	0.404504	0.740088	0.68961	371580899	amyA	Carbon Cycling	Carbon degradation	Starch
375289747	0.988934	6.70052	1.13953	2.68417	2.06652	1.10334	1.09187	3.27034	375289747	amyA	Carbon Cycling	Carbon degradation	Starch
25028761	0.562102	0.251018	0.471891	0.608508	1.2294	0.729249	2.48155	2.92458	25028761	amyA	Carbon Cycling	Carbon degradation	Starch
23493163	0.134861	0.0839013	0.169614	0.117507	0.125315	0	0.0753672	0.12894	23493163	amyA	Carbon Cycling	Carbon degradation	Starch
259507073	3.2586	1.31807	7.66596	1.71793	6.23337	3.57192	3.18945	7.65255	259507073	amyA	Carbon Cycling	Carbon degradation	Starch
259164816	0.935766	0.61315	1.00164	0.331117	0.713203	0.807553	2.1115	0.670726	259164816	amyA	Carbon Cycling	Carbon degradation	Starch
300533681	0	0	0	0	0.0723145	0.0747327	0.0583007	0.0672485	300533681	amyA	Carbon Cycling	Carbon degradation	Starch
300532578	0	0.110906	0.156398	0.147711	0.176979	0.152039	0.0346289	0.139084	300532578	amyA	Carbon Cycling	Carbon degradation	Starch
258560757	1.1873	1.07293	0.591072	1.22488	3.38591	0.913949	0.847682	1.08866	258560757	amyA	Carbon Cycling	Carbon degradation	Starch
300780094	0.473266	0.176831	0.992933	1.31884	0.461866	0.852031	0.404753	2.35383	300780094	amyA	Carbon Cycling	Carbon degradation	Starch
300780874	0	0.164212	0.292797	0.101917	0.133941	0	0.117457	0.144097	300780874	amyA	Carbon Cycling	Carbon degradation	Starch
300780864	0	0	0	0	0.0899334	0	0.0951654	0.111707	300780864	amyA	Carbon Cycling	Carbon degradation	Starch
227542644	0	0	0	0	0.0643364	0	0.0733	0.053495	227542644	amyA	Carbon Cycling	Carbon degradation	Starch
227488002	0.229692	0.0952362	0.227524	0.134463	0.311442	0.367686	0.093861	0.0907691	227488002	amyA	Carbon Cycling	Carbon degradation	Starch
354510633	0.475981	5.80416	0.667115	0.223881	0.826108	0.413914	0.859976	0.246363	354510633	amyA	Carbon Cycling	Carbon degradation	Starch
21324896	0.590091	0.103073	0	0.5601	0.760173	0.446013	0.284392	1.80302	21324896	amyA	Carbon Cycling	Carbon degradation	Starch
260577547	0.267922	0	0	0.193991	0.168443	0	0	0.4309	260577547	amyA	Carbon Cycling	Carbon degradation	Starch
260578061	4.42699	1.78081	1.69269	3.24926	4.09011	5.78013	3.30794	8.06966	260578061	amyA	Carbon Cycling	Carbon degradation	Starch
68264014	1.70151	1.83666	1.57955	4.53664	2.91496	1.46262	2.65919	7.57073	68264014	amyA	Carbon Cycling	Carbon degradation	Starch
68536414	0.165576	0.154504	0.246428	0.0620037	0.239344	0.0459604	0.413581	0.160726	68536414	amyA	Carbon Cycling	Carbon degradation	Starch
237785375	0	0.104317	0.123391	0.094428	0.0817479	0	0	0.105663	237785375	amyA	Carbon Cycling	Carbon degradation	Starch
237758283	0	0	0	0	0.261251	0.448649	0.118258	0.404506	237758283	amyA	Carbon Cycling	Carbon degradation	Starch
227548938	0.137607	0.152456	0.216446	0.0701646	0.16005	0	0.188252	1.49533	227548938	amyA	Carbon Cycling	Carbon degradation	Starch
227548770	9.36757	2.01666	1.60561	2.52177	1.99755	2.16618	2.66668	1.15729	227548770	amyA	Carbon Cycling	Carbon degradation	Starch
305679617a	0.365516	0.3223	0.292665	0.128332	0.393932	0.119785	0.154995	0.47257	305679617a	amyA	Carbon Cycling	Carbon degradation	Starch
305660389	0	0	0	0	19.9278	0	0.423505	0	305660389	amyA	Carbon Cycling	Carbon degradation	Starch
305679617b	0.974438	1.73905	1.28188	1.18544	1.70493	1.59861	3.66601	1.99539	305679617b	amyA	Carbon Cycling	Carbon degradation	Starch
305660626	0	0.0870489	0	0.0874989	0	0.117936	0	0.0504112	305660626	amyA	Carbon Cycling	Carbon degradation	Starch
305680315	0.224652	0.29688	0.322086	0.265001	2.26131	1.43072	0.120925	0.25408	305680315	amyA	Carbon Cycling	Carbon degradation	Starch
225020608	1.98651	1.2353	1.7614	2.05187	5.62589	2.2107	0.86351	1.4717	225020608	amyA	Carbon Cycling	Carbon degradation	Starch
305659029	0.829444	2.47434	0.185294	0.304262	0.86413	0.385626	1.17043	1.38623	305659029	amyA	Carbon Cycling	Carbon degradation	Starch
311741568	0.173547	1.09846	0.191533	0.21224	0.21115	0.177343	0.0885628	0.488185	311741568	amyA	Carbon Cycling	Carbon degradation	Starch
336101360	0.326427	0.226964	0.179865	0.266765	0.566758	0.193707	0	0.27428	336101360	amyA	Carbon Cycling	Carbon degradation	Starch
336325370	0	0.0580828	0.175857	0.234371	0.653028	0.0818144	0.175569	0.501221	336325370	amyA	Carbon Cycling	Carbon degradation	Starch
227197854	0.17397	2.91268	0.117548	0	0.101899	0.0534322	0.715813	0.314183	227197854	amyA	Carbon Cycling	Carbon degradation	Starch
227199502	0	0.111853	0	0.113822	0.265236	0	0	0.0773952	227199502	amyA	Carbon Cycling	Carbon degradation	Starch
255299079	0.255955	0.0848821	6.11633	0	0	0.234811	0.492126	0.136658	255299079	amyA	Carbon Cycling	Carbon degradation	Starch
393401798	0	0.0957562	0.206878	0.0718718	2.87241	0.0486183	0.958235	0.265336	393401798	amyA	Carbon Cycling	Carbon degradation	Starch
393401771	0.142257	0.0838345	0	0	0	0	0	0	393401771	amyA	Carbon Cycling	Carbon degradation	Starch
334698018	0.445045	0.329967	0.657341	0.271472	0.254409	0.308525	0.200203	0.181909	334698018	amyA	Carbon Cycling	Carbon degradation	Starch
340793646	0	0	0	0	0.213049	0	0.166907	0.107927	340793646	amyA	Carbon Cycling	Carbon degradation	Starch
340533555	0	0	0	0	0.129278	0.0593619	0.232562	0.569626	340533555	amyA	Carbon Cycling	Carbon degradation	Starch
340793642	2.82448	2.6848	2.08804	3.98393	4.33585	5.36475	6.7234	3.69756	340793642	amyA	Carbon Cycling	Carbon degradation	Starch
94966431	3.4595	0.536221	0.679339	1.05478	3.71807	1.56609	1.76994	1.78392	94966431	amyA	Carbon Cycling	Carbon degradation	Starch
256560486	0.603811	0.252004	0.974008	0.406767	0.705491	2.082	0.637149	0.565395	256560486	amyA	Carbon Cycling	Carbon degradation	Starch
256558705	0.520968	0.561696	0.495084	0.784828	1.62659	0.862125	0.940769	1.49157	256558705	amyA	Carbon Cycling	Carbon degradation	Starch
257069054	0.377473	0.141322	0.459654	0	0.223201	0.0974883	0.176869	0.261922	257069054	amyA	Carbon Cycling	Carbon degradation	Starch
386775365	0.307933	0.317543	0.933078	0.659546	0.544245	0.78759	0.433276	0.635872	386775365	amyA	Carbon Cycling	Carbon degradation	Starch
386772567	0.361355	0.351879	3.1629	0.263538	0.337387	1.20355	1.18474	0.25362	386772567	amyA	Carbon Cycling	Carbon degradation	Starch
386775366	1.12206	0.280109	0.673673	0.530077	0.44413	0.393696	0.357974	1.44341	386775366	amyA	Carbon Cycling	Carbon degradation	Starch
386772996	7.59529	8.52165	8.77362	7.01825	3.46609	3.60463	4.07973	6.37622	386772996	amyA	Carbon Cycling	Carbon degradation	Starch
380302280	0.299811	0.139212	0.153129	0.0796066	0.444478	0.696126	0.0931226	0.330288	380302280	amyA	Carbon Cycling	Carbon degradation	Starch
380302281	0	0.0928433	0	0.0894013	0	0	0	0	380302281	amyA	Carbon Cycling	Carbon degradation	Starch
380302727	1.44209	1.06774	0.140671	0.526323	0.920823	1.29659	0.488301	0.769369	380302727	amyA	Carbon Cycling	Carbon degradation	Starch
380302130	8.17448	7.71987	1.29478	3.52488	3.91281	1.92055	9.66708	9.1939	380302130	amyA	Carbon Cycling	Carbon degradation	Starch
309812613	2.34462	1.91783	3.7955	3.06056	7.1141	5.01083	2.44438	5.86325	309812613	amyA	Carbon Cycling	Carbon degradation	Starch
308434779	3.32898	11.7244	4.02428	2.20202	3.13202	2.37677	3.14071	1.78176	308434779	amyA	Carbon Cycling	Carbon degradation	Starch
308433906	1.69509	13.2933	1.19258	3.61511	2.13008	4.48046	2.10423	3.55148	308433906	amyA	Carbon Cycling	Carbon degradation	Starch
308433420	2.27714	5.04684	1.71984	2.81658	3.07883	2.41759	1.85224	2.07952	308433420	amyA	Carbon Cycling	Carbon degradation	Starch
308433813	0.631745	0.29252	0.387581	0.345428	0.268213	1.41649	0.450741	1.99385	308433813	amyA	Carbon Cycling	Carbon degradation	Starch
308433870	0	0.0951168	0.160325	0.0648882	0.144753	0.0626677	0	0.0419752	308433870	amyA	Carbon Cycling	Carbon degradation	Starch
309812166	0.270293	0.292176	0.273273	0.0979833	0.236406	0.129749	0.890682	0.112192	309812166	amyA	Carbon Cycling	Carbon degradation	Starch
256688145	0.476422	0.387759	0.309427	0.279961	0.860879	0.849288	0.552289	1.31563	256688145	amyA	Carbon Cycling	Carbon degradation	Starch
256824803	0.217294	0.617387	0.680158	0.495904	0.491908	0.224959	10.0624	0.776897	256824803	amyA	Carbon Cycling	Carbon degradation	Starch
377573237	0.287284	0.0785854	0.126563	0.230074	0.192419	0.153596	0.0750471	0.146056	377573237	amyA	Carbon Cycling	Carbon degradation	Starch
377573912	1.7042	0.410996	0.443136	1.09606	1.83376	1.09501	0.914444	1.12525	377573912	amyA	Carbon Cycling	Carbon degradation	Starch
377537450	0.240985	0	0.110234	0.260669	0.119556	0.411927	0.13991	0.86465	377537450	amyA	Carbon Cycling	Carbon degradation	Starch
377574926	0.599524	0.426084	1.67576	1.19566	1.67294	2.1745	10.3295	3.30852	377574926	amyA	Carbon Cycling	Carbon degradation	Starch
377537448	0	0	0	0	0.127773	0.132728	0.188962	4.96481	377537448	amyA	Carbon Cycling	Carbon degradation	Starch
319437812	0.734641	0.788918	1.07658	7.79294	1.04528	0.560276	3.76722	1.74303	319437812	amyA	Carbon Cycling	Carbon degradation	Starch
319438335	0.408125	0.408043	0.386435	0.663381	0.385194	0.196119	0.470035	0.46309	319438335	amyA	Carbon Cycling	Carbon degradation	Starch
319948508	1.0754	0.774228	2.28833	0.712965	1.31756	0.704956	0.971839	0.696493	319948508	amyA	Carbon Cycling	Carbon degradation	Starch
319437711	0.149585	0.0693256	0.126296	0.11846	0.115326	0.275419	0	0.0990816	319437711	amyA	Carbon Cycling	Carbon degradation	Starch
334860598	0.412477	2.35947	0.346763	0.220939	0.543657	0.253643	0.374025	0.998582	334860598	amyA	Carbon Cycling	Carbon degradation	Starch
336177492	0.925691	0.350166	0.656739	1.63917	1.72188	0.502121	0.885177	0.962645	336177492	amyA	Carbon Cycling	Carbon degradation	Starch
158312924	0.308825	0.391761	0.28882	0.589479	0.349423	0.771493	0.194663	0.201502	158312924	amyA	Carbon Cycling	Carbon degradation	Starch
288349063	6.80362	2.31269	5.04578	3.15969	8.70351	3.62824	10.5245	4.2043	288349063	amyA	Carbon Cycling	Carbon degradation	Starch
86742346	0.131208	0.136642	0.230343	0.529741	0.245974	0.0945807	0.0673861	0.129621	86742346	amyA	Carbon Cycling	Carbon degradation	Starch
336177837	0.365202	0.357511	0.448045	0.204885	0.23939	0.743654	0.490852	0.274584	336177837	amyA	Carbon Cycling	Carbon degradation	Starch
311230271	0.514869	0.385393	0.455663	2.07438	0.962633	0.865139	0.701509	2.07059	311230271	amyA	Carbon Cycling	Carbon degradation	Starch
288917136	4.48286	5.83112	5.37209	7.82228	3.82393	3.98359	4.95324	5.54909	288917136	amyA	Carbon Cycling	Carbon degradation	Starch
158316921	2.85451	1.13154	1.45068	1.19346	2.38321	1.18675	0.969135	2.3244	158316921	amyA	Carbon Cycling	Carbon degradation	Starch
357070885	0.306658	0.340295	0.261327	0.997989	5.41706	0.491139	0.878742	1.19247	357070885	amyA	Carbon Cycling	Carbon degradation	Starch
312194849	0.443716	0.383358	0.813474	0.322765	0.500116	0.436062	0.311366	0.33661	312194849	amyA	Carbon Cycling	Carbon degradation	Starch
392946547a	0.493275	0.45018	0.291945	0.254759	0.321677	0.296034	0.495099	1.30018	392946547a	amyA	Carbon Cycling	Carbon degradation	Starch
392946547b	1.53171	0.187362	8.83404	0.504983	2.2314	1.29073	1.22681	3.23523	392946547b	amyA	Carbon Cycling	Carbon degradation	Starch
86569224	1.27085	4.46045	0.962655	2.52965	2.883	4.67368	4.01268	2.74546	86569224	amyA	Carbon Cycling	Carbon degradation	Starch
392289826	1.71511	3.06415	0.563875	1.62148	7.13869	22.7444	2.28184	3.63765	392289826	amyA	Carbon Cycling	Carbon degradation	Starch
158108308	0.65759	0.609437	0.197533	0.547151	3.14447	0.324356	0.432166	0.362448	158108308	amyA	Carbon Cycling	Carbon degradation	Starch
392287470	1.08128	0.746559	0.571666	1.27111	1.81341	3.17706	1.2693	1.54891	392287470	amyA	Carbon Cycling	Carbon degradation	Starch
311231182	0.445497	0.328225	0.57076	0.311338	0.32092	0.16016	0.278895	0.761881	311231182	amyA	Carbon Cycling	Carbon degradation	Starch
311226202	0.172863	0.0745806	0.150044	0.154272	0.151657	1.45248	0	0.190035	311226202	amyA	Carbon Cycling	Carbon degradation	Starch
334859460	2.51392	0.881022	0.55991	1.35493	1.50591	1.17372	1.72824	4.6468	334859460	amyA	Carbon Cycling	Carbon degradation	Starch
358456532	0	0.192853	0.443686	0.25043	0.151575	0.196281	0.139076	0.62965	358456532	amyA	Carbon Cycling	Carbon degradation	Starch
336179638	0	0	0	0	0.309515	0	1.36968	0	336179638	amyA	Carbon Cycling	Carbon degradation	Starch
288917135	0.602252	0	0.227573	0.368814	0.525732	0.139602	0.507061	0.337053	288917135	amyA	Carbon Cycling	Carbon degradation	Starch
158112477	1.35026	1.447	1.35392	0.225566	1.04331	0.182016	0.369459	0.785821	158112477	amyA	Carbon Cycling	Carbon degradation	Starch
288922331	0	0	0	0	0.0929343	0	0	0.149268	288922331	amyA	Carbon Cycling	Carbon degradation	Starch
86566915	2.88768	2.79614	2.7852	7.0059	6.89554	5.04381	4.87083	7.54032	86566915	amyA	Carbon Cycling	Carbon degradation	Starch
311226183	4.08719	4.88614	2.84536	6.04446	5.29032	2.91169	4.4928	8.43611	311226183	amyA	Carbon Cycling	Carbon degradation	Starch
288922168	0.20377	0	0	3.71122	0.383372	0	0.374516	0.123121	288922168	amyA	Carbon Cycling	Carbon degradation	Starch
392287221	0	0	0	0	0.145686	0.508373	0	0.313236	392287221	amyA	Carbon Cycling	Carbon degradation	Starch
358462142	0.234192	0.234338	0.255227	0.357907	1.19355	0.268651	0.225942	0.602561	358462142	amyA	Carbon Cycling	Carbon degradation	Starch
312196159	0	0	0	0	0.211149	0.450147	2.46745	0.13786	312196159	amyA	Carbon Cycling	Carbon degradation	Starch
336179640	1.25223	0.905115	1.2288	0.958864	1.22546	0.843041	0.77371	2.63203	336179640	amyA	Carbon Cycling	Carbon degradation	Starch
158316922	0.58765	0.141348	0.354132	1.4219	1.45214	0.108982	0.145637	0.211183	158316922	amyA	Carbon Cycling	Carbon degradation	Starch
111149272	0.147192	5.26824	0	0.193756	0.56228	0.126249	0.379256	0.883458	111149272	amyA	Carbon Cycling	Carbon degradation	Starch
378782596	0	0.211177	0.746014	0.23665	0.447365	0.0634849	0.0606174	0.375265	378782596	amyA	Carbon Cycling	Carbon degradation	Starch
378783643	0.313362	0	0	0.141198	0	0.0654651	0	0.21994	378783643	amyA	Carbon Cycling	Carbon degradation	Starch
284989771	0.268175	0.462389	0	0.524107	0.261943	0.291447	0.121353	0.918535	284989771	amyA	Carbon Cycling	Carbon degradation	Starch
388487119	0.225751	0.231384	0.735201	1.0455	2.22477	1.00785	0.392736	0.544778	388487119	amyA	Carbon Cycling	Carbon degradation	Starch
389866120	1.62954	5.24388	0.687281	1.369	2.69749	4.16085	1.90359	3.2297	389866120	amyA	Carbon Cycling	Carbon degradation	Starch
388487509	1.55868	0.191271	0.185603	0.126237	0.132226	0.203212	0.216243	0.255678	388487509	amyA	Carbon Cycling	Carbon degradation	Starch
389865311	2.4059	1.42401	2.4383	3.1042	1.56835	2.34396	3.80507	5.33957	389865311	amyA	Carbon Cycling	Carbon degradation	Starch
389867090	8.64937	4.41117	8.54552	8.17018	9.07136	8.55328	7.63261	8.46985	389867090	amyA	Carbon Cycling	Carbon degradation	Starch
389863241	20.7384	4.27795	1.94997	4.29753	4.02361	5.0871	2.46805	3.6592	389863241	amyA	Carbon Cycling	Carbon degradation	Starch
389863495	0.807198	0.40151	0.330215	0.579555	1.07482	0.900019	0.54368	1.30838	389863495	amyA	Carbon Cycling	Carbon degradation	Starch
389865306	4.20435	10.1473	6.35695	5.57214	4.62847	4.54181	3.31845	5.05395	389865306	amyA	Carbon Cycling	Carbon degradation	Starch
389864079	0.398453	0	0.321974	0	0.749995	0.549105	0.387319	0.470769	389864079	amyA	Carbon Cycling	Carbon degradation	Starch
388488318	0.238352	0.221303	0	0.258089	0.485667	0.287057	0.318496	1.01573	388488318	amyA	Carbon Cycling	Carbon degradation	Starch
389866118	2.53734	1.91755	1.50982	10.502	2.25454	5.0005	2.96657	2.48507	389866118	amyA	Carbon Cycling	Carbon degradation	Starch
389863775	5.15142	9.74397	2.3473	2.99014	4.39992	3.60183	5.38857	5.39041	389863775	amyA	Carbon Cycling	Carbon degradation	Starch
229864795	0.572415	0.47549	0.532958	4.02885	2.60674	0.909143	1.80147	2.11901	229864795	amyA	Carbon Cycling	Carbon degradation	Starch
290570387	0.519097	0.139923	0.368424	0.313007	2.26244	0.942412	0.557458	1.37827	290570387	amyA	Carbon Cycling	Carbon degradation	Starch
291302150	0	0.144703	0.241062	0.0737715	0.0948349	0.089407	0.0951475	0.267014	291302150	amyA	Carbon Cycling	Carbon degradation	Starch
290572556	0.249075	0.298814	0.405977	0.181886	0.252047	0.220294	0.350698	0.707538	290572556	amyA	Carbon Cycling	Carbon degradation	Starch
343763023	0.27089	0.254951	0.547801	0.186253	0.313543	0.269718	0.258496	0.749375	343763023	amyA	Carbon Cycling	Carbon degradation	Starch
343924236	1.82333	1.75951	1.12816	0.902632	0.848811	0.723259	0.414882	2.1077	343924236	amyA	Carbon Cycling	Carbon degradation	Starch
358237744	0.485656	0.0929219	0.152219	0.147347	0.253455	0.0738298	0.191912	0.236779	358237744	amyA	Carbon Cycling	Carbon degradation	Starch
358239725	0.21065	0.255683	0.265994	0.160391	0.656753	0.200964	2.22417	0.498261	358239725	amyA	Carbon Cycling	Carbon degradation	Starch
359424827	2.15866	0.847678	1.13514	2.41507	3.33686	1.77785	1.65603	12.6614	359424827	amyA	Carbon Cycling	Carbon degradation	Starch
358240961	0.294281	0.275246	0.402069	0.40096	0.161186	0.110366	0.0917099	0.166946	358240961	amyA	Carbon Cycling	Carbon degradation	Starch
358245995	1.92351	1.2383	2.05949	3.21234	1.53628	1.60581	2.50561	2.77254	358245995	amyA	Carbon Cycling	Carbon degradation	Starch
359419583	17.7178	1.50695	2.62912	1.09528	1.8402	2.28602	1.7126	2.74007	359419583	amyA	Carbon Cycling	Carbon degradation	Starch
262086229	0.970294	0.85525	1.58093	1.96794	0.579278	0.798315	1.99416	0.965502	262086229	amyA	Carbon Cycling	Carbon degradation	Starch
262085241	0.328213	0.152356	0.159534	0.137896	0.103914	1.25679	0.344378	0.340708	262085241	amyA	Carbon Cycling	Carbon degradation	Starch
262086218	1.47687	0.530471	0.740693	0.882731	1.22197	0.734098	0.765367	1.5877	262086218	amyA	Carbon Cycling	Carbon degradation	Starch
359772622	2.20071	0.397083	0.91146	0.537158	0.93574	0.654908	0.410831	0.631185	359772622	amyA	Carbon Cycling	Carbon degradation	Starch
359771916	0	0.362285	0.157149	0.0807746	0.414507	0	0	0.191118	359771916	amyA	Carbon Cycling	Carbon degradation	Starch
377523082	0.203448	0.233015	0.537504	1.38576	0.160917	0.114161	0.106621	0.148378	377523082	amyA	Carbon Cycling	Carbon degradation	Starch
377561802	0.119357	0.12836	0	0.118039	0.0957862	0.147939	0.0906328	0.212764	377561802	amyA	Carbon Cycling	Carbon degradation	Starch
377560765	0	0.257213	0.266691	0.0991061	0.177372	0.121569	0	0.165821	377560765	amyA	Carbon Cycling	Carbon degradation	Starch
377559552	1.39865	1.58551	1.49191	1.08178	2.55986	0.901037	3.64222	2.18347	377559552	amyA	Carbon Cycling	Carbon degradation	Starch
377524102	2.11052	2.86866	0.119579	0.249441	0.199813	1.31218	1.24796	2.10382	377524102	amyA	Carbon Cycling	Carbon degradation	Starch
377559541	1.04197	0.444511	0	0.345115	0.780747	0.845723	0.720225	0.848869	377559541	amyA	Carbon Cycling	Carbon degradation	Starch
359767201	1.19883	0.482783	0.980787	1.10907	5.05291	1.01168	0.570731	1.07535	359767201	amyA	Carbon Cycling	Carbon degradation	Starch
359315305	0.472255	0.540665	0.454366	0.585813	1.07518	0.189715	0.147156	0.550252	359315305	amyA	Carbon Cycling	Carbon degradation	Starch
378715671	0	0.0883304	0.108237	0	0.0467441	0.373819	0	0.0386017	378715671	amyA	Carbon Cycling	Carbon degradation	Starch
359767191	0.55018	0.598063	0.893841	0.240777	0.433061	0.212022	2.95122	0.907993	359767191	amyA	Carbon Cycling	Carbon degradation	Starch
359768275	4.75471	5.11693	4.94471	4.73567	4.84937	4.0805	2.68669	3.40611	359768275	amyA	Carbon Cycling	Carbon degradation	Starch
375752146	0.335689	0.200543	0	1.37973	0.341718	1.12296	0.173711	0.20894	375752146	amyA	Carbon Cycling	Carbon degradation	Starch
377565094	0	0	0.116717	0.152188	0.0579866	0.145565	0.0516822	1.19006	377565094	amyA	Carbon Cycling	Carbon degradation	Starch
377564652	0.149551	0.132483	0.320815	0.270724	0.112077	0.149865	0.200003	0.351334	377564652	amyA	Carbon Cycling	Carbon degradation	Starch
377564641	0	0	0	0	0.142541	0	0	0.317832	377564641	amyA	Carbon Cycling	Carbon degradation	Starch
377526508	0	0	0.129228	0.86927	0.198111	0.0916421	0	0	377526508	amyA	Carbon Cycling	Carbon degradation	Starch
377562630	0.151842	0.806978	0.221544	0.154198	0.419324	0.311455	0.0746854	0.251434	377562630	amyA	Carbon Cycling	Carbon degradation	Starch
377532791	0.51732	0.168637	0.251233	0.176	0.309297	0.332374	0.28817	0.673411	377532791	amyA	Carbon Cycling	Carbon degradation	Starch
377532780	0.946687	0.980033	1.75567	1.49594	1.38778	0.715027	1.04424	2.67056	377532780	amyA	Carbon Cycling	Carbon degradation	Starch
317124481	0.183535	0.107559	0.176203	0.142163	0.206274	0.127718	0.0780805	0.387325	317124481	amyA	Carbon Cycling	Carbon degradation	Starch
315589612	0.761594	0.19876	0.249394	0.674726	0.409318	0.595458	0.607324	0.688108	315589612	amyA	Carbon Cycling	Carbon degradation	Starch
315589918	0.514759	0.560331	0.316891	0.356299	0.833767	0.904351	1.15354	0.564415	315589918	amyA	Carbon Cycling	Carbon degradation	Starch
315588568	0.420845	0.887639	0.872489	7.44609	1.61277	1.16129	0.974138	2.10199	315588568	amyA	Carbon Cycling	Carbon degradation	Starch
317124932	0	0.0641448	0.188103	0	0.091431	0	0	0.0562308	317124932	amyA	Carbon Cycling	Carbon degradation	Starch
317125522	0.910152	1.46628	0.587627	7.602	1.68317	2.39989	2.29194	1.08739	317125522	amyA	Carbon Cycling	Carbon degradation	Starch
315590110a	0.232434	0.187555	0.330041	0.119064	0.357709	0.190941	0.302747	0.24076	315590110a	amyA	Carbon Cycling	Carbon degradation	Starch
315588570	1.83907	1.04694	0.942194	0.919122	0.921183	0.756564	1.36723	1.23239	315588570	amyA	Carbon Cycling	Carbon degradation	Starch
317123613	1.01722	2.05838	1.4084	2.24833	1.80478	1.64492	1.71325	1.53497	317123613	amyA	Carbon Cycling	Carbon degradation	Starch
317123617	0.213553	0.0624429	0	0.170634	0.0434009	0.267533	0.893502	0.0715203	317123617	amyA	Carbon Cycling	Carbon degradation	Starch
315589607	2.71544	0.51262	0.237601	0.310483	0.585968	0.310109	0.965179	1.72763	315589607	amyA	Carbon Cycling	Carbon degradation	Starch
317124488	0.44624	0.191504	0.494038	0.512508	0.341351	0.313963	0.794045	1.48922	317124488	amyA	Carbon Cycling	Carbon degradation	Starch
84494483	0.243107	1.41162	0.413783	2.494	1.53217	0.272841	0.478268	5.83667	84494483	amyA	Carbon Cycling	Carbon degradation	Starch
84498215	3.06175	0.875721	2.95598	1.26337	1.00164	1.47619	1.04616	0.96051	84498215	amyA	Carbon Cycling	Carbon degradation	Starch
84497418	0	0	0.153678	0.14424	0.101317	0.0789871	0.0776094	0.0914595	84497418	amyA	Carbon Cycling	Carbon degradation	Starch
84383827	0.564923	1.52805	0.6376	0.749177	1.45405	0.466096	0.343639	0.828643	84383827	amyA	Carbon Cycling	Carbon degradation	Starch
84494335	0	0	0	0	0.141824	0	0.0731033	0.142773	84494335	amyA	Carbon Cycling	Carbon degradation	Starch
84383974	0.469295	1.64358	3.62413	0.280354	0.767459	0.654676	0.189973	0.353927	84383974	amyA	Carbon Cycling	Carbon degradation	Starch
84383810	0.949179	0.573933	1.36718	0.637478	0.523775	0.456201	0.535087	2.29836	84383810	amyA	Carbon Cycling	Carbon degradation	Starch
84494737	0.749061	0.133575	0	0.0848607	0.134707	0.374691	0	0.176353	84494737	amyA	Carbon Cycling	Carbon degradation	Starch
84383826	0	0	0	0	0	0	0.110219	0.186221	84383826	amyA	Carbon Cycling	Carbon degradation	Starch
379057057	0.192488	0.158093	0.210391	0.141677	0.203182	0.140395	0.0856378	0.262713	379057057	amyA	Carbon Cycling	Carbon degradation	Starch
379058324	0.469833	0.925208	0.299294	0.253326	0.993922	0.929164	10.479	1.36737	379058324	amyA	Carbon Cycling	Carbon degradation	Starch
379058323	0.242516	0.589143	0.230759	0	0.124069	0.207051	0.393502	0.208204	379058323	amyA	Carbon Cycling	Carbon degradation	Starch
379059290	0.622705	0.210216	0	0.195589	1.10657	0.364453	2.38502	0.275385	379059290	amyA	Carbon Cycling	Carbon degradation	Starch
379059153	1.28931	2.65617	0	0.744065	1.16656	2.38584	0.831873	1.04997	379059153	amyA	Carbon Cycling	Carbon degradation	Starch
379057456	0.340689	0.390746	0.872011	0.503696	0.669414	1.20158	0.435003	0.589089	379057456	amyA	Carbon Cycling	Carbon degradation	Starch
256832951	0.301224	0.14478	0.363611	0.0872235	0.288096	0.15529	0.271673	2.54451	256832951	amyA	Carbon Cycling	Carbon degradation	Starch
152967017	0.307387	0.279632	7.5365	0.314216	0.773727	1.08469	0.377341	0.917935	152967017	amyA	Carbon Cycling	Carbon degradation	Starch
152967019	0	0.264978	0	0.470534	0.395758	0.352702	0.30775	0.626943	152967019	amyA	Carbon Cycling	Carbon degradation	Starch
148273981	0.961607	0.523784	1.0662	2.12598	0.526508	0.676965	0.622383	0.715266	148273981	amyA	Carbon Cycling	Carbon degradation	Starch
148271944	0.515773	0.282852	0.692522	0.470436	1.76625	0.332441	0.498853	1.35312	148271944	amyA	Carbon Cycling	Carbon degradation	Starch
148272611	0	0.0634025	0.155058	0	0.117746	0	0	0.0770412	148272611	amyA	Carbon Cycling	Carbon degradation	Starch
170781457	3.63458	0.818858	5.53095	1.03673	2.7582	2.40431	1.68379	3.33971	170781457	amyA	Carbon Cycling	Carbon degradation	Starch
169156887	0.562258	0.509802	0.135141	1.19275	0.28681	0.391147	0.215386	1.42861	169156887	amyA	Carbon Cycling	Carbon degradation	Starch
169156487	1.72689	1.62284	1.32345	1.93986	3.92645	1.56433	2.90949	3.07552	169156487	amyA	Carbon Cycling	Carbon degradation	Starch
148272582	9.28295	5.3661	8.56272	4.08595	6.67784	10.113	8.96575	7.97323	148272582	amyA	Carbon Cycling	Carbon degradation	Starch
298554904	0.862744	0.881837	0.494534	2.3247	1.52255	0.924046	0.790703	1.38985	298554904	amyA	Carbon Cycling	Carbon degradation	Starch
50950572	1.98553	0.279876	0	0.336599	0.235675	0.718449	0.0869574	0.52212	50950572	amyA	Carbon Cycling	Carbon degradation	Starch
50954092	1.01074	2.72631	0.787973	2.17566	3.01913	9.09164	2.65449	6.40107	50954092	amyA	Carbon Cycling	Carbon degradation	Starch
50954918	0	0.502459	0.325131	0.134489	0.24401	0.156963	0.0881454	0.373031	50954918	amyA	Carbon Cycling	Carbon degradation	Starch
380774146	0.960965	0.222444	1.32945	1.00205	1.05905	0.656187	3.82523	1.09524	380774146	amyA	Carbon Cycling	Carbon degradation	Starch
381397807	0.386792	1.16701	0.835729	0.47073	0.981308	0.404124	0.556552	1.07147	381397807	amyA	Carbon Cycling	Carbon degradation	Starch
380773685	0.34797	0.257608	0.438336	0.797716	0.352853	0.283069	2.96504	0.689926	380773685	amyA	Carbon Cycling	Carbon degradation	Starch
380774147	0.391797	0.168463	0.249434	0.383491	0.545672	0.312374	0.485645	0.49912	380774147	amyA	Carbon Cycling	Carbon degradation	Starch
380774933	0.209682	1.50879	0.542035	0.258446	0.361605	0.895741	0.172447	0.630806	380774933	amyA	Carbon Cycling	Carbon degradation	Starch
380774716	0.211417	0	0.145809	0	0.706632	0.133683	1.3366	0	380774716	amyA	Carbon Cycling	Carbon degradation	Starch
380774727	0.885704	1.62976	3.32793	0.928171	5.01557	1.79313	1.73099	2.06926	380774727	amyA	Carbon Cycling	Carbon degradation	Starch
380774728	0.554772	0.246537	0.25428	0.141273	1.60136	0.148315	0.606574	0.335061	380774728	amyA	Carbon Cycling	Carbon degradation	Starch
381397513	2.84886	1.056	0.675369	0.70614	1.63164	1.3079	2.3051	3.73623	381397513	amyA	Carbon Cycling	Carbon degradation	Starch
323359736	0.290802	0	0	0.068244	0	0	0	0	323359736	amyA	Carbon Cycling	Carbon degradation	Starch
323274163	0.531495	0.865108	0.69135	10.2113	1.12352	0.914203	0.703659	0.675677	323274163	amyA	Carbon Cycling	Carbon degradation	Starch
323359198	0.149108	0.159309	0.248115	2.02542	1.69054	0.351452	0.174386	0.689857	323359198	amyA	Carbon Cycling	Carbon degradation	Starch
323358599	0	0	0	0	0.727344	0.762404	0.294572	0.123089	323358599	amyA	Carbon Cycling	Carbon degradation	Starch
323274977	0	0	0	0	0.107137	0.210541	0.361352	0	323274977	amyA	Carbon Cycling	Carbon degradation	Starch
323273830a	0.335445	0.462356	0.732759	0.515484	0.782209	1.00428	0.606806	0.325307	323273830a	amyA	Carbon Cycling	Carbon degradation	Starch
116611564	0.175222	0	0.511446	0.157222	0.0886384	0.431122	0.192487	0.508198	116611564	amyA	Carbon Cycling	Carbon degradation	Starch
284507079	0	0	0	0	0.348376	0.693593	0	0.754223	284507079	amyA	Carbon Cycling	Carbon degradation	Starch
66964859	0.310679	0.388125	0.569067	0.456239	0.375747	0.201357	0.275022	0.700674	66964859	amyA	Carbon Cycling	Carbon degradation	Starch
254675538	0.430287	0.120587	1.35776	0.18103	0.134524	0	0.136629	0.172869	254675538	amyA	Carbon Cycling	Carbon degradation	Starch
87080642	4.37063	0.417314	0	0.404759	1.03914	0.304763	0.638907	0.45501	87080642	amyA	Carbon Cycling	Carbon degradation	Starch
66963167	1.00246	0.631348	0.301097	0.207862	0.501061	0.261059	0.511535	0.898022	66963167	amyA	Carbon Cycling	Carbon degradation	Starch
66870416	0	0	0	0	0.0738986	0.264842	0	0	66870416	amyA	Carbon Cycling	Carbon degradation	Starch
295800279	0.691859	0.53981	0.476552	0.598765	1.93319	1.21905	2.83473	3.945	295800279	amyA	Carbon Cycling	Carbon degradation	Starch
7648481	0.525532	0.293775	7.22084	1.00706	1.40852	0.868652	1.21123	1.70191	7648481	amyA	Carbon Cycling	Carbon degradation	Starch
116669298	0.143119	0.51327	0.141884	0.589985	0.211057	0.57159	0.164698	0.383721	116669298	amyA	Carbon Cycling	Carbon degradation	Starch
254675540	0	0	0	0	0.128577	0	0.0792479	0.0638796	254675540	amyA	Carbon Cycling	Carbon degradation	Starch
116670577	0.134592	0	0.124954	0	0	0	0	0	116670577	amyA	Carbon Cycling	Carbon degradation	Starch
116609586	0.415897	0.338587	0.468987	1.54166	0.255868	0.246525	0.221149	0.416274	116609586	amyA	Carbon Cycling	Carbon degradation	Starch
87080641a	0	0.140113	0.177671	0	1.10859	0.190273	0.235056	0.228191	87080641a	amyA	Carbon Cycling	Carbon degradation	Starch
220683606	0.541635	0.162988	2.1752	1.47852	0.0973278	0.2143	0.294338	0.072708	220683606	amyA	Carbon Cycling	Carbon degradation	Starch
1255445a	0	0	0	0	0.0892415	0.0929396	0	0	1255445a	amyA	Carbon Cycling	Carbon degradation	Starch
116611562	0	0	0	0	0.285739	0	0	0.126583	116611562	amyA	Carbon Cycling	Carbon degradation	Starch
1255446	0.400284	0.162265	0.317628	0.157931	0.152027	0.290063	0.294815	0.145358	1255446	amyA	Carbon Cycling	Carbon degradation	Starch
1255445b	0	0	0	0	0.167955	0.169988	0	0.0972081	1255445b	amyA	Carbon Cycling	Carbon degradation	Starch
116668824	0.542251	0.314996	0.911758	0.466471	0.256793	0.300127	0.191039	0.395623	116668824	amyA	Carbon Cycling	Carbon degradation	Starch
116609412	0.702476	1.25515	0.31184	3.20744	1.11967	2.78443	1.20017	0.984763	116609412	amyA	Carbon Cycling	Carbon degradation	Starch
298551117	0.308326	0.359451	0.708074	0.177253	0.222108	0.27515	0.362642	0.451862	298551117	amyA	Carbon Cycling	Carbon degradation	Starch
308177680	1.11884	0.485696	0.763562	0.517494	0.753464	1.11528	1.22435	1.64554	308177680	amyA	Carbon Cycling	Carbon degradation	Starch
307745692	0	0	0	0	0.0962304	0.0891583	0.103688	0.133674	307745692	amyA	Carbon Cycling	Carbon degradation	Starch
308177085a	0	0	0	0	0	0.0505425	0	0.0386944	308177085a	amyA	Carbon Cycling	Carbon degradation	Starch
119948332	0	0	0	0	0.11352	0.304959	0.301532	0.266934	119948332	amyA	Carbon Cycling	Carbon degradation	Starch
161897607	2.30755	0.966686	6.34267	6.47023	1.75239	1.14404	2.4859	1.99102	161897607	amyA	Carbon Cycling	Carbon degradation	Starch
219858278	2.53291	1.75949	0.264664	0.745349	0.704877	0.502992	0.306591	0.391205	219858278	amyA	Carbon Cycling	Carbon degradation	Starch
219858510	0.479354	0.180263	0.209796	0.181789	0.406198	0.292761	0.497516	0.517041	219858510	amyA	Carbon Cycling	Carbon degradation	Starch
219858515	0.107443	0.147317	0.212477	0.121078	0	0.101467	0	0.0895957	219858515	amyA	Carbon Cycling	Carbon degradation	Starch
169016205	1.43546	1.03607	1.40329	0.945035	1.64053	1.24843	2.17887	1.28027	169016205	amyA	Carbon Cycling	Carbon degradation	Starch
219861219	0.197456	0.102697	0.494967	0.326358	0.218821	1.22484	0.255858	0.623956	219861219	amyA	Carbon Cycling	Carbon degradation	Starch
219860240	2.44502	2.60616	0.969988	1.43181	1.68971	3.42828	1.68374	2.43479	219860240	amyA	Carbon Cycling	Carbon degradation	Starch
220911259b	0.595566	0.138506	0.310357	0.38726	0.551328	0.545009	0.244196	1.33829	220911259b	amyA	Carbon Cycling	Carbon degradation	Starch
359777820	0.574685	1.76865	0.613883	0.27789	0.55456	0.563225	0.220618	0.446777	359777820	amyA	Carbon Cycling	Carbon degradation	Starch
359778599	0.922028	0.518725	0.726742	2.00208	3.69962	2.53448	1.21102	1.46603	359778599	amyA	Carbon Cycling	Carbon degradation	Starch
359775665	0.160018	0.147507	0.241983	0.138363	0.312255	0.272113	0.0993384	0.496517	359775665	amyA	Carbon Cycling	Carbon degradation	Starch
359304454	0.220279	0.1699	0.560034	0.159817	0.195714	0.154411	0.0969845	0.24807	359304454	amyA	Carbon Cycling	Carbon degradation	Starch
359306721	3.39381	0.600695	1.69165	2.30419	3.31176	2.40047	3.33146	1.65756	359306721	amyA	Carbon Cycling	Carbon degradation	Starch
359306055	0	0	0	0	0.0804083	0	0	0.153823	359306055	amyA	Carbon Cycling	Carbon degradation	Starch
359307008	0.951556	1.39623	0	1.95134	1.86779	2.76	1.28968	1.85617	359307008	amyA	Carbon Cycling	Carbon degradation	Starch
359776521	0.300499	1.32091	0.263719	0.442863	0.863978	0.207001	1.38467	0.352157	359776521	amyA	Carbon Cycling	Carbon degradation	Starch
359775988	1.97614	0.204224	0.156362	0.309004	0.560171	0.294639	0.376377	0.446511	359775988	amyA	Carbon Cycling	Carbon degradation	Starch
359778537	6.63397	7.75998	7.32333	8.63595	12.1442	10.1266	17.3741	20.717	359778537	amyA	Carbon Cycling	Carbon degradation	Starch
325962201	0.141602	0	0.159504	0.24696	0	0	0	0	325962201	amyA	Carbon Cycling	Carbon degradation	Starch
323467834	0.430015	0.300932	0	0.244115	0.392221	0.220078	0.178136	0.769761	323467834	amyA	Carbon Cycling	Carbon degradation	Starch
323468294	0	0.129892	0	0.103799	0	0	0	0	323468294	amyA	Carbon Cycling	Carbon degradation	Starch
325964095	0.121249	0.0944997	0	0.177938	0.245593	0.766408	0.132372	0.329364	325964095	amyA	Carbon Cycling	Carbon degradation	Starch
325964219	2.21614	1.06963	0.551701	1.78483	3.73765	2.22111	3.31371	3.80236	325964219	amyA	Carbon Cycling	Carbon degradation	Starch
323470184	0	0	0	0	0	0	0.0683616	0.172597	323470184	amyA	Carbon Cycling	Carbon degradation	Starch
325965211	0.369484	0.222217	0	0.564711	0.605045	0.815337	0.66075	1.62353	325965211	amyA	Carbon Cycling	Carbon degradation	Starch
325961837	0.115145	0.122407	0.0892238	0	0.0895704	0.115123	0.0657502	0.1217	325961837	amyA	Carbon Cycling	Carbon degradation	Starch
325964986	0.21884	0.148066	0.197098	0.108518	0.138732	0.371179	0.0495196	0.551593	325964986	amyA	Carbon Cycling	Carbon degradation	Starch
325964816	0	0	0	0	0.467446	0.113945	0	0.0663847	325964816	amyA	Carbon Cycling	Carbon degradation	Starch
325961954	0.807622	1.04695	0.242566	0.22068	2.0008	3.65313	1.81159	3.26347	325961954	amyA	Carbon Cycling	Carbon degradation	Starch
378550722	0.550628	0.600179	0.740174	0.405406	0.771073	0.873963	0.536326	0.888858	378550722	amyA	Carbon Cycling	Carbon degradation	Starch
378549585	1.10345	1.2419	0.857875	0.482753	1.50404	1.14891	0.948822	1.28018	378549585	amyA	Carbon Cycling	Carbon degradation	Starch
378550097	0.187136	1.08687	0.15678	0	0.101644	0.206975	0.0883756	0.596768	378550097	amyA	Carbon Cycling	Carbon degradation	Starch
378549588	1.75052	0.907258	2.81138	0.283294	0.475267	0.350131	0.540167	0.589565	378549588	amyA	Carbon Cycling	Carbon degradation	Starch
316997264	0.228358	0.47938	0.729173	0.325195	0.212696	0.21791	0.330691	0.249128	316997264	amyA	Carbon Cycling	Carbon degradation	Starch
183581743	0	0.366675	0.198175	0.169157	0.521692	0.313504	0.12632	0.748036	183581743	amyA	Carbon Cycling	Carbon degradation	Starch
183581740	0.69196	0.990569	0.868351	0.572369	0.894777	1.03862	1.02265	2.55853	183581740	amyA	Carbon Cycling	Carbon degradation	Starch
183580532	0.410161	0.158496	1.77967	1.84155	1.47483	0.879447	1.02835	6.1836	183580532	amyA	Carbon Cycling	Carbon degradation	Starch
184199807	0.304973	0.0949374	0.198162	0.399701	0.277878	0.114246	0.208616	0.169588	184199807	amyA	Carbon Cycling	Carbon degradation	Starch
184200303	0.183416	0.396773	0	0	0.0694713	0.205036	0.378553	0.376044	184200303	amyA	Carbon Cycling	Carbon degradation	Starch
184200301	0.844171	0.196457	1.36984	4.28038	0.86787	2.26993	2.81735	1.80179	184200301	amyA	Carbon Cycling	Carbon degradation	Starch
296763	0.173782	0.121383	0.230713	0.100824	0.0778214	0.170463	0.0561556	0.0481897	296763	amyA	Carbon Cycling	Carbon degradation	Starch
72132941	0	0	0	0	2.69767	1.50332	0	0.130323	72132941	amyA	Carbon Cycling	Carbon degradation	Starch
289705224	2.43296	0.683263	1.44409	2.10156	2.80266	2.82764	2.23649	3.37214	289705224	amyA	Carbon Cycling	Carbon degradation	Starch
289705217	9.59619	5.25757	6.30926	6.8693	7.24996	6.9745	7.81092	10.1225	289705217	amyA	Carbon Cycling	Carbon degradation	Starch
289558063	0.828585	1.01743	2.5512	1.23499	0.7578	1.47847	1.66364	2.30814	289558063	amyA	Carbon Cycling	Carbon degradation	Starch
239839367	3.84847	2.30648	2.32346	3.00124	5.84827	11.191	5.89588	6.36861	239839367	amyA	Carbon Cycling	Carbon degradation	Starch
172072470	0.438823	0.35529	0.435712	0.684528	1.10272	1.0978	2.11235	1.53034	172072470	amyA	Carbon Cycling	Carbon degradation	Starch
373251730	0.409876	0.349808	0.284939	1.58871	0.462593	0.305365	0.0913045	0.995032	373251730	amyA	Carbon Cycling	Carbon degradation	Starch
373251403	0.72039	0.101721	0.335826	0.109649	0.223416	0.217809	0.139332	0.387429	373251403	amyA	Carbon Cycling	Carbon degradation	Starch
163839191	0	0	0.127049	0.186078	0.0869329	0.166108	0.0588654	0.0416009	163839191	amyA	Carbon Cycling	Carbon degradation	Starch
162953938	0.0859727	0.0707062	0.10428	0	0.0587837	0	0	0.0559848	162953938	amyA	Carbon Cycling	Carbon degradation	Starch
162952652	0	0.0578708	0	0.0692556	0.0601675	0.186921	0.132606	0.22879	162952652	amyA	Carbon Cycling	Carbon degradation	Starch
383447492	0.178315	0.798322	0	0.0997232	0.401809	0.313923	2.28406	4.30216	383447492	amyA	Carbon Cycling	Carbon degradation	Starch
310943384	0.302388	0.173719	0.345702	0.106383	0.32489	0.26449	0.421747	0.185999	310943384	amyA	Carbon Cycling	Carbon degradation	Starch
255326903	0.489459	0.558439	1.8924	1.00183	3.66437	1.03177	1.79985	0.997017	255326903	amyA	Carbon Cycling	Carbon degradation	Starch
353344424	2.37365	1.25926	1.28202	2.77118	2.20027	1.91404	1.83108	3.67966	353344424	amyA	Carbon Cycling	Carbon degradation	Starch
283458825	18.1999	10.7384	0.817087	0.665622	1.2736	2.84767	1.90638	1.16415	283458825	amyA	Carbon Cycling	Carbon degradation	Starch
359838067	0	0	0	0	0.0977571	0	0	0.361869	359838067	amyA	Carbon Cycling	Carbon degradation	Starch
157272184	0.448759	0.404073	0	0.272671	1.13867	0.255544	0.195213	0.689016	157272184	amyA	Carbon Cycling	Carbon degradation	Starch
157272192	0.158397	0.0947233	0.23899	0.188342	0.655156	0.222323	0.250928	0.230807	157272192	amyA	Carbon Cycling	Carbon degradation	Starch
386848613	0.409594	0.175852	0.349883	0.28937	0.253563	0.297601	0.526927	0.203948	386848613	amyA	Carbon Cycling	Carbon degradation	Starch
359836137	2.85243	5.27589	2.75321	3.11036	6.15111	4.96146	5.23801	3.02155	359836137	amyA	Carbon Cycling	Carbon degradation	Starch
359839957	0.296892	0.189594	0.272558	0.474628	0.432824	0.777167	0.305214	1.90533	359839957	amyA	Carbon Cycling	Carbon degradation	Starch
359837665	4.54348	2.2341	0.380451	0.736728	0.983659	1.34288	0.910671	3.01234	359837665	amyA	Carbon Cycling	Carbon degradation	Starch
359837778	0.287518	0.123406	0.115731	0	0.203481	0.0684044	0.0567786	0.496313	359837778	amyA	Carbon Cycling	Carbon degradation	Starch
386851775	0.275935	0.0665621	0.485194	0	0.161587	0.357584	0.154487	0.12855	386851775	amyA	Carbon Cycling	Carbon degradation	Starch
359835299	0	0	0.125392	0.177559	0.0701264	0.0456549	0	0.0580237	359835299	amyA	Carbon Cycling	Carbon degradation	Starch
386851558	5.60979	8.96545	4.71345	7.5944	23.2964	10.4145	12.842	10.5906	386851558	amyA	Carbon Cycling	Carbon degradation	Starch
383781182	0.196816	0.103838	0.22515	0.0813443	1.24241	3.04943	0	0.130971	383781182	amyA	Carbon Cycling	Carbon degradation	Starch
383779189	0.206537	0.203522	0.471376	0.198805	1.10853	1.92955	0.33266	0.374637	383779189	amyA	Carbon Cycling	Carbon degradation	Starch
383777039	0.260763	0.103382	0.217259	0.0886372	0.0763246	0	0.455494	0.0654257	383777039	amyA	Carbon Cycling	Carbon degradation	Starch
383781761	0.229301	0.0957951	0.443011	0.179028	0.516822	0.188236	0.271795	0.253361	383781761	amyA	Carbon Cycling	Carbon degradation	Starch
383781312	5.0192	1.42183	25.393	5.47643	9.68795	5.5276	4.5079	6.536	383781312	amyA	Carbon Cycling	Carbon degradation	Starch
381373860	0.207482	0.30759	0.51335	0.268004	0.186267	0.193317	1.81434	0.210369	381373860	amyA	Carbon Cycling	Carbon degradation	Starch
383781311	8.4091	6.76019	9.59438	8.76888	12.2495	10.6525	11.7359	10.3106	383781311	amyA	Carbon Cycling	Carbon degradation	Starch
383781558	0.52693	0.338864	0.636422	1.00808	0.480419	0.83677	0.315995	3.20318	383781558	amyA	Carbon Cycling	Carbon degradation	Starch
383779977	0.162548	0.581609	0.178569	0.180995	0.315528	0.371115	0.475524	0.271982	383779977	amyA	Carbon Cycling	Carbon degradation	Starch
383782417	1.22718	0.369889	0.634342	1.49655	1.69234	2.91125	1.4389	1.26267	383782417	amyA	Carbon Cycling	Carbon degradation	Starch
383778989	0.388823	2.35783	1.0311	0.537188	0.676563	0.509236	2.66465	1.14153	383778989	amyA	Carbon Cycling	Carbon degradation	Starch
383776212	2.06608	0.664191	1.44624	1.05853	1.87706	0.979832	2.46292	3.09807	383776212	amyA	Carbon Cycling	Carbon degradation	Starch
383777497	6.57306	6.40698	7.62143	15.6139	13.3768	10.9857	10.433	8.67855	383777497	amyA	Carbon Cycling	Carbon degradation	Starch
383781557	0.882029	0.563735	3.09569	1.50605	0.699321	1.32215	1.13348	1.20169	383781557	amyA	Carbon Cycling	Carbon degradation	Starch
381374196	0.3487	0.28165	1.40171	1.44626	0.419278	0.546514	2.90251	0.777865	381374196	amyA	Carbon Cycling	Carbon degradation	Starch
383781672	0.246405	0.268795	0.623169	0.503596	0.416274	0.728598	0.534578	0.463443	383781672	amyA	Carbon Cycling	Carbon degradation	Starch
381374978	0.490158	0.433297	0	1.13621	0.666312	0.938201	1.69914	1.07897	381374978	amyA	Carbon Cycling	Carbon degradation	Starch
383780287	0	0	0	0	0.0873884	0	0.235701	0.0812932	383780287	amyA	Carbon Cycling	Carbon degradation	Starch
315412059	5.65138	2.66475	14.1448	3.57835	6.16481	4.76801	6.47764	6.58849	315412059	amyA	Carbon Cycling	Carbon degradation	Starch
315410665	2.61797	4.88596	4.47878	2.47775	3.08504	2.31683	2.85517	4.87514	315410665	amyA	Carbon Cycling	Carbon degradation	Starch
237882275	0.485699	0.592547	0.948057	0.680417	1.16848	0.557545	3.46309	1.86766	237882275	amyA	Carbon Cycling	Carbon degradation	Starch
315504334	0.729589	1.71017	0.789239	1.22275	1.16277	1.20748	1.38348	4.06594	315504334	amyA	Carbon Cycling	Carbon degradation	Starch
237886263	1.31576	1.1631	1.88919	1.15158	1.83361	1.1957	2.0539	1.56955	237886263	amyA	Carbon Cycling	Carbon degradation	Starch
237884412	1.24318	0.610893	4.45291	2.1287	2.50845	4.4788	2.33387	3.71819	237884412	amyA	Carbon Cycling	Carbon degradation	Starch
238060081	0	0.0896799	0	0.247677	0.410486	0.0928678	0.116226	0.241109	238060081	amyA	Carbon Cycling	Carbon degradation	Starch
315411436	8.25336	1.5347	0.591185	2.57175	1.29216	2.59618	2.09196	3.69521	315411436	amyA	Carbon Cycling	Carbon degradation	Starch
315506270	0.548931	1.25109	1.94524	2.32486	17.5822	2.3529	1.2695	1.81201	315506270	amyA	Carbon Cycling	Carbon degradation	Starch
315503000	2.50423	1.38671	1.1249	1.26885	1.69812	0.556772	1.66738	2.54386	315503000	amyA	Carbon Cycling	Carbon degradation	Starch
302867323	1.42803	2.08109	0.788596	2.44715	1.59202	1.93168	2.69642	6.9222	302867323	amyA	Carbon Cycling	Carbon degradation	Starch
302571941	2.32499	0.694146	1.01639	2.84641	1.33657	3.81392	1.06671	1.81926	302571941	amyA	Carbon Cycling	Carbon degradation	Starch
302865270	2.27152	2.91232	2.43175	6.31683	4.84719	3.30236	3.27731	4.63767	302865270	amyA	Carbon Cycling	Carbon degradation	Starch
302568134	1.25219	2.35802	0.955551	1.13932	1.43758	1.84837	1.59572	2.35681	302568134	amyA	Carbon Cycling	Carbon degradation	Starch
302867463	0.904331	0.401206	0.818583	2.93521	2.86807	1.08652	2.41134	1.0788	302867463	amyA	Carbon Cycling	Carbon degradation	Starch
385883560	0.635272	0.640216	1.23133	2.97811	1.78639	0.702731	1.22042	1.54715	385883560	amyA	Carbon Cycling	Carbon degradation	Starch
385881722	0.250035	0	0	0.116246	0.290339	0.350937	0	0.649964	385881722	amyA	Carbon Cycling	Carbon degradation	Starch
157915237	0.504101	1.06263	0.757201	0.291719	0.647119	0.306819	0.653415	0.905765	157915237	amyA	Carbon Cycling	Carbon degradation	Starch
145593359	0.798108	0.510427	0	0.622817	0.959638	0.726168	0.483665	1.12414	145593359	amyA	Carbon Cycling	Carbon degradation	Starch
145304916	0.317705	0.16032	0.119174	0.18528	0.084642	0.359492	0.232682	0.347145	145304916	amyA	Carbon Cycling	Carbon degradation	Starch
113946760	1.12829	1.25197	9.38365	1.31219	2.60135	1.85323	3.01985	2.9915	113946760	amyA	Carbon Cycling	Carbon degradation	Starch
328812491	0.152437	0.233652	0.784797	0.617555	0.158186	0.11792	0.187805	0.230557	328812491	amyA	Carbon Cycling	Carbon degradation	Starch
328808661	0.468635	0.156028	0	0.111138	0.914086	0.107648	0.219504	0.838599	328808661	amyA	Carbon Cycling	Carbon degradation	Starch
330469889	1.31135	1.46143	0.532758	0.594491	1.27744	1.69196	2.21917	1.3547	330469889	amyA	Carbon Cycling	Carbon degradation	Starch
330468620	0.890246	0.425988	0.779566	0.455221	1.30784	1.51569	1.7659	1.44824	330468620	amyA	Carbon Cycling	Carbon degradation	Starch
328812484	3.23548	3.28711	1.02537	2.04828	3.06137	3.0239	1.48056	2.4011	328812484	amyA	Carbon Cycling	Carbon degradation	Starch
328812073	0.168651	0.188257	0.173474	0.218912	0.102373	0.105152	0.152893	0.183074	328812073	amyA	Carbon Cycling	Carbon degradation	Starch
333481229	0	0.125262	0.131138	0	0	0.0520934	0.0458607	0.113532	333481229	amyA	Carbon Cycling	Carbon degradation	Starch
333919340	0.640063	1.41249	0.451326	0.653137	1.51887	0.315997	1.06718	1.65742	333919340	amyA	Carbon Cycling	Carbon degradation	Starch
333919014	0	0.145806	0.257599	0	0	0.0914291	0.0635747	0.0594931	333919014	amyA	Carbon Cycling	Carbon degradation	Starch
333919007	0.605402	0.57838	1.95171	0.511055	0.518075	1.10788	0.414744	4.99937	333919007	amyA	Carbon Cycling	Carbon degradation	Starch
333921342	0	0.116203	0.180596	0.0620683	0.137282	0.0767602	0.0503438	0.0774847	333921342	amyA	Carbon Cycling	Carbon degradation	Starch
92441508	0.957769	0.901033	1.34618	1.15081	0.824417	0.846869	1.14358	0.908891	92441508	amyA	Carbon Cycling	Carbon degradation	Starch
387876417	1.40251	0.497927	0.771314	2.44672	0.911386	0.732094	2.00078	1.32878	387876417	amyA	Carbon Cycling	Carbon degradation	Starch
126237864	0.0876502	0.0589774	0.24498	6.09736	0.162776	2.1277	0.301964	0.136856	126237864	amyA	Carbon Cycling	Carbon degradation	Starch
333486775	0.57873	1.47149	2.80912	1.15528	3.67676	0.787267	0.858096	1.1859	333486775	amyA	Carbon Cycling	Carbon degradation	Starch
333992503	0.30002	0.379693	0.259826	0.181958	0.355326	0.147594	0.251128	0.196572	333992503	amyA	Carbon Cycling	Carbon degradation	Starch
108802078	0	0.0792912	0.213827	0	0.152959	0.57687	0	0.140797	108802078	amyA	Carbon Cycling	Carbon degradation	Starch
333488466	0	0	0	0	0.0751544	0	0.0453686	0.0460211	333488466	amyA	Carbon Cycling	Carbon degradation	Starch
333990074	6.16624	2.61614	2.26959	4.60668	4.15979	5.71209	4.17503	4.01283	333990074	amyA	Carbon Cycling	Carbon degradation	Starch
126235478	0.235928	0.0810074	0	0.663397	0.251855	1.78101	0.190311	0.6082	126235478	amyA	Carbon Cycling	Carbon degradation	Starch
92435828	0	0.0681512	0.199184	0	0	0	0	0	92435828	amyA	Carbon Cycling	Carbon degradation	Starch
333488471	4.68163	2.14813	2.13987	4.60377	2.46039	3.2406	3.54256	3.7847	333488471	amyA	Carbon Cycling	Carbon degradation	Starch
126435676	0.279812	0.186636	0.855553	0.436692	0.60347	0.271389	0.249461	0.218163	126435676	amyA	Carbon Cycling	Carbon degradation	Starch
119869716	2.46615	0.115709	0.625364	0.885645	1.15084	2.48855	2.65212	2.61463	119869716	amyA	Carbon Cycling	Carbon degradation	Starch
333488464	5.75707	8.59899	3.61909	3.16115	3.81539	6.59855	17.1514	3.12454	333488464	amyA	Carbon Cycling	Carbon degradation	Starch
333992499	0	0	0	0	0.0719317	0	0	0.0492347	333992499	amyA	Carbon Cycling	Carbon degradation	Starch
387875981	0.45715	0.239479	0.32265	0.169417	0.317608	0.103364	0.125806	0.502109	387875981	amyA	Carbon Cycling	Carbon degradation	Starch
108770466	1.50154	0.958896	1.1783	0.961781	1.4065	5.86433	2.69812	4.4852	108770466	amyA	Carbon Cycling	Carbon degradation	Starch
333488469	0.398235	0.181176	0.176479	1.09699	0.328934	0.244617	0.205414	0.584992	333488469	amyA	Carbon Cycling	Carbon degradation	Starch
259559730	0.751371	0.604586	1.14635	0.891608	0.932272	0.916283	1.55192	2.1917	259559730	amyA	Carbon Cycling	Carbon degradation	Starch
392090291	0.49518	0.192606	0.181502	0.588846	0.232629	5.76567	0.3161	0.288923	392090291	amyA	Carbon Cycling	Carbon degradation	Starch
339330989	0.519195	9.268	0	0.212277	0.218382	0.222564	0.116271	0.656401	339330989	amyA	Carbon Cycling	Carbon degradation	Starch
41408390a	0.251066	0.227403	0.529337	1.09521	1.31987	0.359062	0.151938	0.671106	41408390a	amyA	Carbon Cycling	Carbon degradation	Starch
41407367	0.829509	0.539719	0.746286	0.165337	0.577172	0.490052	0.216088	0.301677	41407367	amyA	Carbon Cycling	Carbon degradation	Starch
41407685	1.5354	0.70976	1.78177	1.12437	2.19736	1.45918	2.11302	2.19626	41407685	amyA	Carbon Cycling	Carbon degradation	Starch
41408390b	0.886198	0.362921	0.444389	0.392123	2.60914	1.40366	0.970816	0.580902	41408390b	amyA	Carbon Cycling	Carbon degradation	Starch
41395720	0.589845	0.128082	0	0.0933078	0.218178	0.0628238	0.0896738	0.665183	41395720	amyA	Carbon Cycling	Carbon degradation	Starch
254774366	0.243849	0	0.429515	0.294063	1.09637	0.123905	0.18888	0.139625	254774366	amyA	Carbon Cycling	Carbon degradation	Starch
390616131	0	0	0.0815863	0.49509	0.0450026	0	0	0.268235	390616131	amyA	Carbon Cycling	Carbon degradation	Starch
390615898	0.885822	0.116484	0.546326	0.38961	1.06291	1.09978	1.32723	1.31309	390615898	amyA	Carbon Cycling	Carbon degradation	Starch
392415070	0.229863	0.0751532	0.134442	0.0881234	0.156932	0.0729634	0.509739	0.704814	392415070	amyA	Carbon Cycling	Carbon degradation	Starch
390616436	5.27896	3.17769	4.48068	3.94466	3.15966	2.93747	3.28799	2.90608	390616436	amyA	Carbon Cycling	Carbon degradation	Starch
392417552	0.656448	0.731971	2.00288	0.38878	0.796446	0.427932	0.36106	0.487311	392417552	amyA	Carbon Cycling	Carbon degradation	Starch
390616129	0.457208	0.25776	0.189349	0.232553	0.362182	0.346998	0.294064	0.818158	390616129	amyA	Carbon Cycling	Carbon degradation	Starch
390618611	1.31914	0.977565	0.555197	0.700131	1.14241	1.98258	0.927908	1.17719	390618611	amyA	Carbon Cycling	Carbon degradation	Starch
315262852	0.274019	0.306703	0.208299	0.366949	0.683823	0.173831	0	0.16135	315262852	amyA	Carbon Cycling	Carbon degradation	Starch
315444764	0.504368	0.513007	0.858072	3.13151	0.436903	0.556755	2.4371	1.53146	315444764	amyA	Carbon Cycling	Carbon degradation	Starch
315262552	0	0	0	0	0.0787665	0.203521	0	1.47986	315262552	amyA	Carbon Cycling	Carbon degradation	Starch
315262941	1.95071	2.28571	6.0422	3.28796	7.27103	5.4072	4.58203	5.9645	315262941	amyA	Carbon Cycling	Carbon degradation	Starch
145215417	4.18821	0.262418	0.385155	0.594825	0.607392	0.848348	0.564259	0.335435	145215417	amyA	Carbon Cycling	Carbon degradation	Starch
145221680	0.211709	0.285222	0.249718	0.697195	0.135524	0.183985	0.128741	0.205648	145221680	amyA	Carbon Cycling	Carbon degradation	Starch
379763494	0.86687	1.91374	4.76316	0.773935	1.20346	1.04658	2.03159	2.46664	379763494	amyA	Carbon Cycling	Carbon degradation	Starch
254821327	0.176123	0.177885	0.141481	0.270921	0.195243	0.559835	0.483691	0.414796	254821327	amyA	Carbon Cycling	Carbon degradation	Starch
378810499	3.88903	2.43378	3.75488	5.84149	14.452	4.94934	3.44952	8.18908	378810499	amyA	Carbon Cycling	Carbon degradation	Starch
378807243	0	0	0	0	0.187923	0	1.88198	0.03189	378807243	amyA	Carbon Cycling	Carbon degradation	Starch
240169491	0.379781	0.666584	0.933835	0.431377	0.32336	0.254266	0.288494	0.303836	240169491	amyA	Carbon Cycling	Carbon degradation	Starch
295896235	2.3501	0.0982698	0.148893	0.89616	0.930559	0.896482	1.40994	0.448786	295896235	amyA	Carbon Cycling	Carbon degradation	Starch
296164876	1.5649	2.47936	2.15227	2.11337	2.51735	2.13774	0.943666	3.35159	296164876	amyA	Carbon Cycling	Carbon degradation	Starch
295894931	0.809462	0.417998	0.705076	0.763084	0.669227	0.968091	0.341211	0.810592	295894931	amyA	Carbon Cycling	Carbon degradation	Starch
295894990	0.21505	0	0.124369	0.135416	0.0692791	0.147853	0.090967	0.2974	295894990	amyA	Carbon Cycling	Carbon degradation	Starch
295900224	7.17797	3.78615	5.26998	4.79447	8.73438	6.85426	5.91088	4.76765	295900224	amyA	Carbon Cycling	Carbon degradation	Starch
296164441	0.40036	0.388931	0.760207	0.424074	1.15482	0.361065	0.22544	1.29324	296164441	amyA	Carbon Cycling	Carbon degradation	Starch
383331886	0.276615	0.170481	0.421728	0.462022	0.218743	0.415995	0.16697	0.636426	383331886	amyA	Carbon Cycling	Carbon degradation	Starch
383821536	1.07234	2.48765	2.04255	1.64679	0.830501	5.54039	1.68984	1.52535	383821536	amyA	Carbon Cycling	Carbon degradation	Starch
383339800	0.750762	0.313447	0.327847	0.618943	1.45641	1.51908	0.823722	1.14085	383339800	amyA	Carbon Cycling	Carbon degradation	Starch
383339802	1.12102	0.313157	0.590161	0.653649	0.520139	1.34139	0.370133	1.19409	383339802	amyA	Carbon Cycling	Carbon degradation	Starch
383821565	4.26441	2.50911	1.60581	3.28396	3.1481	2.12365	7.07335	4.8989	383821565	amyA	Carbon Cycling	Carbon degradation	Starch
383330295	0.693404	1.07367	1.17828	1.69225	1.04759	2.74016	1.20785	2.38966	383330295	amyA	Carbon Cycling	Carbon degradation	Starch
383332902	0.196135	0.203402	0.292741	0.16564	0.272202	0.154577	0.237355	0.103837	383332902	amyA	Carbon Cycling	Carbon degradation	Starch
375142284	0.418794	0.135385	0.633948	1.27363	0.741895	0.886649	0.514279	1.21385	375142284	amyA	Carbon Cycling	Carbon degradation	Starch
353188446	0.396985	0.130947	0	0.119119	0.484618	0.447027	0.388851	0.538593	353188446	amyA	Carbon Cycling	Carbon degradation	Starch
353185100	0.209273	0.344129	0.402814	0.334235	0.294984	0.346818	0.126207	0.302747	353185100	amyA	Carbon Cycling	Carbon degradation	Starch
375141914	0.218396	0.0972351	0.132492	0.0917786	0.201818	0.30063	0.32259	0.315661	375141914	amyA	Carbon Cycling	Carbon degradation	Starch
359821806	0.198605	0	0.172278	0.233803	2.02126	0.606372	0.545934	0.74699	359821806	amyA	Carbon Cycling	Carbon degradation	Starch
353189713	3.96278	4.16364	4.74892	8.75964	4.23164	4.74828	6.67731	5.75633	353189713	amyA	Carbon Cycling	Carbon degradation	Starch
353189741	1.4899	1.08646	1.40782	1.4238	1.38524	2.62582	0.920105	0.951227	353189741	amyA	Carbon Cycling	Carbon degradation	Starch
118472241	0.524718	0.212247	0.668513	0.327232	0.507392	0.1976	0.154345	0.663733	118472241	amyA	Carbon Cycling	Carbon degradation	Starch
118469348	0.253484	0.0953041	0.244865	0.433727	0.254052	0.235022	0.0991238	0.128434	118469348	amyA	Carbon Cycling	Carbon degradation	Starch
118473311	1.08646	0.498489	0.376007	0.249547	3.45039	0.882236	0.817992	2.00654	118473311	amyA	Carbon Cycling	Carbon degradation	Starch
118472160	3.73824	3.60819	9.15011	4.15224	3.89226	5.65977	3.96827	5.75373	118472160	amyA	Carbon Cycling	Carbon degradation	Starch
118469689	1.81441	11.9138	0.36159	0.222003	0.391657	0.369099	0.221442	0.425243	118469689	amyA	Carbon Cycling	Carbon degradation	Starch
116266942	1.01582	17.769	0.31626	1.36101	1.65971	3.37651	5.15757	1.59129	116266942	amyA	Carbon Cycling	Carbon degradation	Starch
357020921	0	2.60063	0.111475	0.100628	0.141824	0.057865	0.0640645	0.247245	357020921	amyA	Carbon Cycling	Carbon degradation	Starch
357022658	4.47025	9.114	1.08286	1.53792	1.95216	3.11634	0.913455	0.907276	357022658	amyA	Carbon Cycling	Carbon degradation	Starch
356477818	1.80714	0.78765	0.885887	1.25554	0.729223	0.971533	0.723218	1.71096	356477818	amyA	Carbon Cycling	Carbon degradation	Starch
357021843	0.468692	0.612503	0.5263	0.416706	0.476166	0.294931	0.162639	0.390825	357021843	amyA	Carbon Cycling	Carbon degradation	Starch
356481878	0.112237	0.211901	0.763354	0.174254	0.150579	0.127316	0.260158	1.14063	356481878	amyA	Carbon Cycling	Carbon degradation	Starch
289416916	0.952553	2.85964	15.183	0.463793	0.39303	0.226147	0.411516	1.33234	289416916	amyA	Carbon Cycling	Carbon degradation	Starch
289691664	0.183666	0.0740973	0.296911	0.146299	0.131567	0.157537	0.0955707	0.261858	289691664	amyA	Carbon Cycling	Carbon degradation	Starch
289709233	3.3	1.72247	0	2.78436	3.44472	1.53143	3.19818	9.48907	289709233	amyA	Carbon Cycling	Carbon degradation	Starch
289711748	0.468619	1.26025	0.638722	0.554906	0.861166	0.466648	0.637105	0.61825	289711748	amyA	Carbon Cycling	Carbon degradation	Starch
374611350	0.592738	0.9348	0.335223	0.334059	1.13549	0.4095	0.824859	1.27913	374611350	amyA	Carbon Cycling	Carbon degradation	Starch
373547786	0.980692	0.625313	0.186216	0.791118	0.943261	1.11755	0.41413	0.570392	373547786	amyA	Carbon Cycling	Carbon degradation	Starch
374609935	0.18978	0.331876	0.461182	0	0.126488	0	0	0.0830731	374609935	amyA	Carbon Cycling	Carbon degradation	Starch
373546195	0.515937	0	0	0.483906	0.231045	0.0567084	0	0.0685748	373546195	amyA	Carbon Cycling	Carbon degradation	Starch
374607585	2.88506	4.65163	3.94037	4.52399	3.23101	6.14948	2.89081	2.58323	374607585	amyA	Carbon Cycling	Carbon degradation	Starch
373546193	0	0	0	0	0	0	0.0360442	0.138072	373546193	amyA	Carbon Cycling	Carbon degradation	Starch
374608695	0.612575	0.651378	1.0934	0.875352	0.999003	0.88218	0.884807	0.867585	374608695	amyA	Carbon Cycling	Carbon degradation	Starch
373554544	0	0.115183	0.149171	0	0	0	0	0	373554544	amyA	Carbon Cycling	Carbon degradation	Starch
118617205	0	0	0	0	0	0	0.170817	0.0806411	118617205	amyA	Carbon Cycling	Carbon degradation	Starch
118619144	0.22163	0.234335	0.232457	0.0916443	0.189549	0.719362	0.28995	0.531673	118619144	amyA	Carbon Cycling	Carbon degradation	Starch
118618393	0.152167	0.0832	0.140437	0.142396	0.171418	0.161376	0.0742344	0.118913	118618393	amyA	Carbon Cycling	Carbon degradation	Starch
119956588	2.28988	11.4138	3.36099	3.01547	2.8568	3.87173	2.07608	1.91777	119956588	amyA	Carbon Cycling	Carbon degradation	Starch
119956352	0.408262	0.0918814	0	0.198224	0.866447	0.292199	0.18444	1.24674	119956352	amyA	Carbon Cycling	Carbon degradation	Starch
120405256	0.191236	1.47842	0.222335	0.184682	3.00187	0.252777	0.173707	0.283853	120405256	amyA	Carbon Cycling	Carbon degradation	Starch
120403769	0	0	0	0	0.579282	0.205929	0.123123	0.137186	120403769	amyA	Carbon Cycling	Carbon degradation	Starch
383336743	0	0	0.142924	0.133267	0.0944063	0	0	0.0933474	383336743	amyA	Carbon Cycling	Carbon degradation	Starch
383334953	0.125174	0.15801	0.551892	0.425237	0.427675	0.118573	0.316602	0.894633	383334953	amyA	Carbon Cycling	Carbon degradation	Starch
383333436	0.280609	0.1596	0.189077	0.114914	0.981987	0.384689	0.254891	0.378794	383333436	amyA	Carbon Cycling	Carbon degradation	Starch
383824679	0	0	0	0	0.260029	0.135883	0.0972075	0.106261	383824679	amyA	Carbon Cycling	Carbon degradation	Starch
383825688	3.14672	1.10953	1.23894	0.947623	0.895378	0.662461	0.601041	1.20489	383825688	amyA	Carbon Cycling	Carbon degradation	Starch
258556481	1.97377	0.961869	1.48932	0.874641	2.96392	2.13451	0.928483	1.50384	258556481	amyA	Carbon Cycling	Carbon degradation	Starch
258653258	0.23732	0.0828411	0.253422	0.312699	0.316727	0.501138	0.209237	0.986806	258653258	amyA	Carbon Cycling	Carbon degradation	Starch
258556198	0.333395	0.222768	0.272487	0.183078	0.306382	0.328724	0.137156	0.438542	258556198	amyA	Carbon Cycling	Carbon degradation	Starch
258655033	0.756631	0.252227	0.565502	0.850755	1.5734	0.826154	0.927386	2.93595	258655033	amyA	Carbon Cycling	Carbon degradation	Starch
374845057	1.49753	0.275262	1.42454	2.1011	2.08767	0.98657	1.34738	2.53861	374845057	amyA	Carbon Cycling	Carbon degradation	Starch
379708143	2.6833	0.546714	2.0649	3.81257	1.20624	1.08029	4.13367	1.75953	379708143	amyA	Carbon Cycling	Carbon degradation	Starch
379708164	0.399508	0.36121	0.77495	0.335093	0.389905	0.244891	0.146789	0.423091	379708164	amyA	Carbon Cycling	Carbon degradation	Starch
54015281	1.49695	0.871279	1.00462	0.843797	5.59095	3.50968	1.93095	5.80972	54015281	amyA	Carbon Cycling	Carbon degradation	Starch
54023783	1.13857	2.25161	0.63858	0.979514	0.407034	0.215751	0.569667	2.19541	54023783	amyA	Carbon Cycling	Carbon degradation	Starch
259476406	1.82393	1.18618	1.64123	1.85099	3.07022	1.38464	1.63064	2.0291	259476406	amyA	Carbon Cycling	Carbon degradation	Starch
54023045	9.94901	9.02866	28.2548	8.64832	8.71516	11.2021	6.67909	7.31669	54023045	amyA	Carbon Cycling	Carbon degradation	Starch
325674416	1.22968	1.19131	1.87718	1.04749	2.20294	0.803073	0.910483	1.18576	325674416	amyA	Carbon Cycling	Carbon degradation	Starch
325554673	0	0	0	0	0.0773567	0	0.0453306	0.0477157	325554673	amyA	Carbon Cycling	Carbon degradation	Starch
312140108	0.212625	0.14167	0.518214	0.985395	0.253331	0.0785873	0	0.160112	312140108	amyA	Carbon Cycling	Carbon degradation	Starch
312140375	0	0.203987	0.316994	0.179553	1.37067	0.672257	0.0706684	0.279536	312140375	amyA	Carbon Cycling	Carbon degradation	Starch
325555524	1.13088	1.53474	1.19519	1.17302	1.81611	1.49086	1.81955	1.40401	325555524	amyA	Carbon Cycling	Carbon degradation	Starch
226306993	0.233157	0	0.108937	0	0.114283	0.131305	0	0.107508	226306993	amyA	Carbon Cycling	Carbon degradation	Starch
229490414a	0	0	0	0	0.334337	0	0.0685492	0.156012	229490414a	amyA	Carbon Cycling	Carbon degradation	Starch
229490414b	0.690126	2.81518	1.49874	0.843102	0.95764	4.46067	1.13415	2.34768	229490414b	amyA	Carbon Cycling	Carbon degradation	Starch
229493157	0.20723	0.173897	0	0.154392	0.44765	1.18033	0.388635	1.22878	229493157	amyA	Carbon Cycling	Carbon degradation	Starch
384102122	1.7312	3.69838	1.46776	1.91359	4.02583	5.09767	3.35735	2.15979	384102122	amyA	Carbon Cycling	Carbon degradation	Starch
384100048	0	0	0	0	0.305179	0.133865	0.0683055	0.132391	384100048	amyA	Carbon Cycling	Carbon degradation	Starch
383841415	3.36473	0.438547	0.378042	5.79603	1.00407	0.419152	0.904499	0.78418	383841415	amyA	Carbon Cycling	Carbon degradation	Starch
384103436	1.782	0.980176	1.2135	1.45038	1.15846	0.76864	1.13577	1.95835	384103436	amyA	Carbon Cycling	Carbon degradation	Starch
384102127	0.116392	0	0.161521	0	0.115876	0.0803745	0.105273	0.0360812	384102127	amyA	Carbon Cycling	Carbon degradation	Starch
384102121	0.563291	0.487487	0.392591	1.01597	1.06047	0.384312	0.507184	0.550448	384102121	amyA	Carbon Cycling	Carbon degradation	Starch
110817599	3.07411	2.06909	5.26972	4.08797	2.91066	5.02996	4.04246	5.57362	110817599	amyA	Carbon Cycling	Carbon degradation	Starch
226242087	5.29179	3.70284	2.17296	4.86231	8.26608	11.7327	6.73927	8.3386	226242087	amyA	Carbon Cycling	Carbon degradation	Starch
226244402	0.944212	1.96135	1.33859	1.16069	5.87851	5.55905	2.5409	6.40517	226244402	amyA	Carbon Cycling	Carbon degradation	Starch
363423138	0	0	0	0	0	0.107523	0	0.239007	363423138	amyA	Carbon Cycling	Carbon degradation	Starch
363423130	0	0.0962807	0	0.202424	0.407799	0.181849	0.320067	0.407523	363423130	amyA	Carbon Cycling	Carbon degradation	Starch
363420760	1.89491	0.81096	1.1271	3.83706	1.22109	0.729967	0.943917	1.09498	363420760	amyA	Carbon Cycling	Carbon degradation	Starch
325950845	0.163263	0.112361	0.0949135	0.175974	0.134533	0.232703	0.07091	0.291647	325950845	amyA	Carbon Cycling	Carbon degradation	Starch
325951874	0	0	0	0	0	0	0.0750422	0.0782072	325951874	amyA	Carbon Cycling	Carbon degradation	Starch
325952302	0.563152	0.579414	0.271498	0.479761	1.35107	0.340722	2.8379	0.961549	325952302	amyA	Carbon Cycling	Carbon degradation	Starch
326331710	0	0.0686181	0.127277	0.0632588	0.104561	0	0	0.102237	326331710	amyA	Carbon Cycling	Carbon degradation	Starch
326332447	0.739805	0.730351	0.509594	0.466865	1.10564	0.715552	0.392932	1.42521	326332447	amyA	Carbon Cycling	Carbon degradation	Starch
284030708	1.22441	2.74578	0.285646	1.10379	1.04714	1.55838	0.917172	1.8164	284030708	amyA	Carbon Cycling	Carbon degradation	Starch
284029029	5.07071	0.195727	0.31037	0.129416	0.182582	0.315408	0.375551	0.0871696	284029029	amyA	Carbon Cycling	Carbon degradation	Starch
284029242	0.609247	0.36038	0.464778	0.457723	0.453409	0.555701	4.96947	0.567472	284029242	amyA	Carbon Cycling	Carbon degradation	Starch
284034582	1.5431	1.97391	1.8554	1.3463	1.2099	2.00824	2.54027	4.85728	284034582	amyA	Carbon Cycling	Carbon degradation	Starch
283809821	0	0	0	0	0.273919	0	0	0.229735	283809821	amyA	Carbon Cycling	Carbon degradation	Starch
284032429	0.229837	0.788148	0.909915	0.241483	0.366349	0.218846	0.901428	0.35106	284032429	amyA	Carbon Cycling	Carbon degradation	Starch
283812128	0.384773	0.464337	0.836633	0.274985	0.374562	0.608584	0.22869	1.24543	283812128	amyA	Carbon Cycling	Carbon degradation	Starch
283812112	0.14152	0.186328	0	0.300324	0.509803	0.239021	0.499671	0.533563	283812112	amyA	Carbon Cycling	Carbon degradation	Starch
283808369	2.16552	12.2743	0.697164	0.491055	1.11335	0.589519	1.18469	2.24816	283808369	amyA	Carbon Cycling	Carbon degradation	Starch
119716042	3.07784	2.69516	1.48353	3.46485	2.75912	3.21373	3.6078	2.6684	119716042	amyA	Carbon Cycling	Carbon degradation	Starch
71366857	0	0	0	0	0.0431238	0.0567785	0	0.409687	71366857	amyA	Carbon Cycling	Carbon degradation	Starch
119536164	0.739674	1.47075	1.38398	0.640675	1.53509	3.03567	0.911234	3.44191	119536164	amyA	Carbon Cycling	Carbon degradation	Starch
300545579	0	0	0	0	0.0762549	0.135636	0	0.450435	300545579	amyA	Carbon Cycling	Carbon degradation	Starch
297559672	5.18146	5.1074	3.35466	5.64628	4.96848	9.37606	4.23026	3.57106	297559672	amyA	Carbon Cycling	Carbon degradation	Starch
228572122	0.658495	0.233419	0.4212	0.881722	2.17427	0.621662	0.498749	0.385161	228572122	amyA	Carbon Cycling	Carbon degradation	Starch
296846322	0	0.076278	0.213286	0	0.080904	0.0513586	0.0576306	0.0416966	296846322	amyA	Carbon Cycling	Carbon degradation	Starch
297559229	0.246731	0.374497	0.360557	0.116666	0.564285	0.125313	0.101309	0.153171	297559229	amyA	Carbon Cycling	Carbon degradation	Starch
297561221	4.33956	6.27474	6.03165	8.14518	5.96981	5.08316	5.57502	8.00725	297561221	amyA	Carbon Cycling	Carbon degradation	Starch
297561223	0.781421	0.152731	1.28392	2.54406	1.55821	1.14186	3.5117	3.48023	297561223	amyA	Carbon Cycling	Carbon degradation	Starch
297561764	0.44817	0.203073	0.296341	0.183732	0.137049	0.105999	0	0.167487	297561764	amyA	Carbon Cycling	Carbon degradation	Starch
296845696	2.10698	1.85164	2.19446	3.50892	11.8744	1.69649	3.14623	4.53347	296845696	amyA	Carbon Cycling	Carbon degradation	Starch
296846742	0.569004	0.348307	0	1.69513	0.600447	0.735004	1.43673	0.732623	296846742	amyA	Carbon Cycling	Carbon degradation	Starch
297559906	0	0.559449	0.242176	0.0903779	0.278833	0.147856	0.342134	0.254499	297559906	amyA	Carbon Cycling	Carbon degradation	Starch
72162290	0.084745	0.0613791	0.123142	0	0.0835983	0	0	0.0845444	72162290	amyA	Carbon Cycling	Carbon degradation	Starch
72160988	1.02562	0.323941	0.495202	0.463592	0.845895	0.798537	0.901068	1.36956	72160988	amyA	Carbon Cycling	Carbon degradation	Starch
72161237	0.668171	2.42875	1.12829	1.55822	0.739761	1.09465	0.975503	3.05869	72161237	amyA	Carbon Cycling	Carbon degradation	Starch
269305587	0.839646	3.40141	0.744379	1.16834	1.49478	2.59638	2.04915	2.41197	269305587	amyA	Carbon Cycling	Carbon degradation	Starch
269957581	0	0.150932	0	0.634173	0	0	0	0	269957581	amyA	Carbon Cycling	Carbon degradation	Starch
269305886	0.569074	0.433643	0.658218	0.240162	1.64801	1.42712	0.668851	1.64315	269305886	amyA	Carbon Cycling	Carbon degradation	Starch
336117000	0.709213	1.76812	1.07832	0.541121	0.530242	0.312683	0.383171	0.361378	336117000	amyA	Carbon Cycling	Carbon degradation	Starch
334687096	0.260249	0.283024	0.210352	0.128223	0.119532	0.488366	0.232391	0.103081	334687096	amyA	Carbon Cycling	Carbon degradation	Starch
336116531	0.427595	0.305584	0.466708	0.435209	0.222181	0.280718	0.472244	0.486482	336116531	amyA	Carbon Cycling	Carbon degradation	Starch
334686401	0.986241	0.497143	0.745342	3.63838	2.35223	0.981663	1.32225	1.66033	334686401	amyA	Carbon Cycling	Carbon degradation	Starch
334685368	0	0	0.145539	0.127623	0	0	0	0	334685368	amyA	Carbon Cycling	Carbon degradation	Starch
336117387	0.44941	0.477649	0.402346	0.325965	1.1671	0.305103	0.385521	0.423574	336117387	amyA	Carbon Cycling	Carbon degradation	Starch
334684073	0.420471	0.211517	0.257349	0.459529	0.695554	2.0284	0.171361	0.527822	334684073	amyA	Carbon Cycling	Carbon degradation	Starch
336117002	1.02697	6.21103	1.61345	1.40688	2.42485	1.94684	3.26616	2.67072	336117002	amyA	Carbon Cycling	Carbon degradation	Starch
314981410	0	0.0819753	0.12228	0	0.0870524	0.104504	0	0.109745	314981410	amyA	Carbon Cycling	Carbon degradation	Starch
315092073	0.0849612	0.204958	0	1.56998	0.347311	0.257239	0.503201	0.521284	315092073	amyA	Carbon Cycling	Carbon degradation	Starch
387502969	0	0	0	0	0	0	0.0333073	0.100535	387502969	amyA	Carbon Cycling	Carbon degradation	Starch
313837825	0.253777	0.365356	5.16172	0.338775	0.489978	0.419073	0.415471	0.466518	313837825	amyA	Carbon Cycling	Carbon degradation	Starch
340772028	1.60482	1.21987	1.0072	1.41318	5.5399	1.90501	1.26888	3.49665	340772028	amyA	Carbon Cycling	Carbon degradation	Starch
282854742	0.146411	0.121998	0.16153	0.563462	1.08795	0.355964	0.299422	0.683132	282854742	amyA	Carbon Cycling	Carbon degradation	Starch
50842592	0	0.118478	0.262154	0.439134	0.214825	0.0733871	0.0590109	0.113944	50842592	amyA	Carbon Cycling	Carbon degradation	Starch
340774778	0	0	0	0	0.103535	0.0946097	0	0.104364	340774778	amyA	Carbon Cycling	Carbon degradation	Starch
340771945	0	0	0.119546	0.282031	0	0	0	0	340771945	amyA	Carbon Cycling	Carbon degradation	Starch
340775526	0.144102	0.101887	0	0.145576	0.0793863	0	0	0.107592	340775526	amyA	Carbon Cycling	Carbon degradation	Starch
314927296	0.372937	0.326295	0.441008	0.252221	0.693121	0.236696	0.158306	0.272634	314927296	amyA	Carbon Cycling	Carbon degradation	Starch
50840700	0.903546	0.780857	0.729747	0.487922	1.17542	0.921771	0.465581	1.43128	50840700	amyA	Carbon Cycling	Carbon degradation	Starch
340774558	0.125063	0.0934841	0.22857	0	0	0	0	0	340774558	amyA	Carbon Cycling	Carbon degradation	Starch
340772520	0	0.0724296	0	0.0872373	0.102206	0	0.231797	0.0988834	340772520	amyA	Carbon Cycling	Carbon degradation	Starch
313837820	2.42952	7.7648	1.01048	0.189333	0.292482	0.343269	0.243502	0.552484	313837820	amyA	Carbon Cycling	Carbon degradation	Starch
314967426	0.250905	0.259667	0.207514	0.819386	0.577681	2.5874	0.274959	0.995851	314967426	amyA	Carbon Cycling	Carbon degradation	Starch
340775544	0.261757	0.126077	0.226539	0.109212	0.0941706	0.103069	0.132586	0.153413	340775544	amyA	Carbon Cycling	Carbon degradation	Starch
350567731	0.194793	0.316063	0.357272	0.552337	0.525029	0.15015	0.108462	0.408334	350567731	amyA	Carbon Cycling	Carbon degradation	Starch
348660398	0	0	0	0	0.182491	0.159633	0	0.195345	348660398	amyA	Carbon Cycling	Carbon degradation	Starch
350569836	0.149248	0.104335	0.173089	0.0664594	0.0740015	0.262809	0.0796298	0.0600695	350569836	amyA	Carbon Cycling	Carbon degradation	Starch
297626259	0	0	0	0	0.414549	0	0.561067	0.0532932	297626259	amyA	Carbon Cycling	Carbon degradation	Starch
296923179	2.06495	0.42768	0.330627	1.14821	3.59558	1.61551	2.12102	2.08025	296923179	amyA	Carbon Cycling	Carbon degradation	Starch
297627523	0	0.0778915	0.507625	0.121363	0	0.732527	0	3.66478	297627523	amyA	Carbon Cycling	Carbon degradation	Starch
328906815	0.317436	0.263914	0.233855	0.558765	0.324283	0.104877	0.211251	0.287673	328906815	amyA	Carbon Cycling	Carbon degradation	Starch
256380066	2.10969	2.16652	2.64728	2.22961	2.7603	4.61365	2.75227	2.8692	256380066	amyA	Carbon Cycling	Carbon degradation	Starch
385677083	3.5062	0.474576	2.16122	2.53155	4.96828	2.23233	2.4104	2.06883	385677083	amyA	Carbon Cycling	Carbon degradation	Starch
385677087	0	0	0	0	0.186804	0.11496	0	0	385677087	amyA	Carbon Cycling	Carbon degradation	Starch
385677079	0.247875	0.277015	1.73651	0.10995	0.152203	0.109346	0.0431696	0.0748591	385677079	amyA	Carbon Cycling	Carbon degradation	Starch
385677085	0.831168	0.89295	0.891882	0.561481	1.17175	1.21486	1.42644	1.44292	385677085	amyA	Carbon Cycling	Carbon degradation	Starch
384147770	0.365007	0.791162	0.523721	1.46363	0.851328	1.04545	0.84267	0.370444	384147770	amyA	Carbon Cycling	Carbon degradation	Starch
384147765	0	0	2.52773	0.210382	0.161394	0.177786	0.277173	0.178339	384147765	amyA	Carbon Cycling	Carbon degradation	Starch
300788751	0.65786	0.149094	0.89945	0.647287	0.953338	0.503058	0.286189	3.73493	300788751	amyA	Carbon Cycling	Carbon degradation	Starch
300785091	0.964772	13.3125	1.03742	1.86545	1.48461	2.19965	0.992164	2.24015	300785091	amyA	Carbon Cycling	Carbon degradation	Starch
340526396	0.918084	0.309497	0.342792	0.18553	0.272123	0.284274	0.215921	0.182213	340526396	amyA	Carbon Cycling	Carbon degradation	Starch
384147772	0.992177	1.58516	0.320256	0.826799	1.29041	1.67319	1.26743	1.65504	384147772	amyA	Carbon Cycling	Carbon degradation	Starch
299794015	1.9897	0.75714	2.02623	1.61937	1.56929	2.8096	1.0329	4.13195	299794015	amyA	Carbon Cycling	Carbon degradation	Starch
340525921	0.242606	0.599894	0.584798	0.328275	0.588249	1.17598	1.29494	0.378901	340525921	amyA	Carbon Cycling	Carbon degradation	Starch
324998528	0.665489	0.137845	0.252119	0.785019	0.606471	0.390916	0.326139	0.379245	324998528	amyA	Carbon Cycling	Carbon degradation	Starch
325001908	0.958515	1.42088	1.63835	1.5972	2.5664	2.92669	2.82477	2.28489	325001908	amyA	Carbon Cycling	Carbon degradation	Starch
325001956	2.40608	6.54314	1.3598	2.61713	9.24154	2.33651	14.1625	6.33037	325001956	amyA	Carbon Cycling	Carbon degradation	Starch
325000339	0.663387	0.0968203	0.132597	0.140078	0.263035	0.202781	0.138448	0.298442	325000339	amyA	Carbon Cycling	Carbon degradation	Starch
326951140	1.61155	1.69832	3.52181	2.91251	3.43189	3.41462	3.15002	7.60787	326951140	amyA	Carbon Cycling	Carbon degradation	Starch
326950267	0.711484	0.445705	0.812336	0.339144	0.596401	0.609626	0.661285	0.738172	326950267	amyA	Carbon Cycling	Carbon degradation	Starch
326950263	0	0.126343	0.147242	0.523457	0.510508	0.138471	0.0901344	0.239653	326950263	amyA	Carbon Cycling	Carbon degradation	Starch
359739382	2.19872	0	0	0.462626	0.28488	0.0534634	0	0.0710651	359739382	amyA	Carbon Cycling	Carbon degradation	Starch
381165047	3.88944	3.6682	3.51609	4.2126	4.21656	4.96607	3.74573	4.34879	381165047	amyA	Carbon Cycling	Carbon degradation	Starch
384565169	0	0	0	0	0.14233	0	0.189181	0.181414	384565169	amyA	Carbon Cycling	Carbon degradation	Starch
384520351	0	0	0	0	0.139573	0	0	0.0524983	384520351	amyA	Carbon Cycling	Carbon degradation	Starch
257054598	1.35918	0.288918	0	0	0.527201	0.199432	0.531719	0.318207	257054598	amyA	Carbon Cycling	Carbon degradation	Starch
257055210	0.669222	0.686792	1.17052	1.44883	0.839792	7.6271	0.945661	1.95444	257055210	amyA	Carbon Cycling	Carbon degradation	Starch
383461634	3.21097	8.54268	3.1965	4.18579	4.46983	4.02955	1.78933	4.08636	383461634	amyA	Carbon Cycling	Carbon degradation	Starch
383460966	6.53545	3.23456	3.7715	6.93127	4.93611	5.20904	3.30666	6.39104	383460966	amyA	Carbon Cycling	Carbon degradation	Starch
133910864	8.75802	4.46109	3.35993	6.74285	14.1281	8.3768	16.8192	11.8246	133910864	amyA	Carbon Cycling	Carbon degradation	Starch
133915319	0.790967	0.502099	0.488697	1.20167	0.428277	0.972637	0.267421	1.45951	133915319	amyA	Carbon Cycling	Carbon degradation	Starch
133913413	1.47981	1.2686	0.590977	0.858095	0.627536	0.707488	1.95809	1.54045	133913413	amyA	Carbon Cycling	Carbon degradation	Starch
134098251	0.659387	0.621607	0.563986	0.66271	0.64525	0.564198	0.341947	0.790595	134098251	amyA	Carbon Cycling	Carbon degradation	Starch
348169103	0	0	6.39464	0.921575	0.341578	0	0.405041	0.106788	348169103	amyA	Carbon Cycling	Carbon degradation	Starch
296270821	1.3653	1.01555	1.89344	1.73547	2.87038	2.24395	2.16338	2.81768	296270821	amyA	Carbon Cycling	Carbon degradation	Starch
296269856	0	0	0	0	0.261899	0.417867	0	0.0645894	296269856	amyA	Carbon Cycling	Carbon degradation	Starch
296270224	0.392504	1.01765	0	0.476209	0.643788	0.234786	0.110794	0.190993	296270224	amyA	Carbon Cycling	Carbon degradation	Starch
296268859	2.81716	1.60753	2.10016	2.25292	2.80687	3.60673	6.03454	4.49406	296268859	amyA	Carbon Cycling	Carbon degradation	Starch
296093606	2.03381	1.19548	1.95358	2.95432	4.61385	10.0062	3.91386	4.82206	296093606	amyA	Carbon Cycling	Carbon degradation	Starch
269098612	1.39009	1.13455	1.3074	4.00752	3.9694	1.54396	2.1621	2.77833	269098612	amyA	Carbon Cycling	Carbon degradation	Starch
269796019	0.380196	0.18146	0.22727	0.10518	1.12162	0.178966	0.135876	0.442876	269796019	amyA	Carbon Cycling	Carbon degradation	Starch
269097163	0.231284	0	0.158063	0	0.124157	0	0	1.49949	269097163	amyA	Carbon Cycling	Carbon degradation	Starch
296393796	0.393426	0.309067	0.748918	0.284123	0.423767	0.378534	0.224974	0.351853	296393796	amyA	Carbon Cycling	Carbon degradation	Starch
296393547	0.453023	0.187252	0.130485	0	0.121335	0.148647	0.389842	0.219522	296393547	amyA	Carbon Cycling	Carbon degradation	Starch
296393694	1.15871	1.49559	1.17569	0.570609	0.468064	0.579009	1.20446	0.517962	296393694	amyA	Carbon Cycling	Carbon degradation	Starch
296180693	0.378359	3.73645	0.942262	2.12999	2.28301	0.551562	0.495397	0.707753	296180693	amyA	Carbon Cycling	Carbon degradation	Starch
316255017	0.609743	0.423454	0.85052	0.527419	2.09765	0.637457	2.57301	1.38534	316255017	amyA	Carbon Cycling	Carbon degradation	Starch
316254870	0.524285	0.560221	0.480667	0.516457	1.34554	0.892243	1.11093	0.924061	316254870	amyA	Carbon Cycling	Carbon degradation	Starch
317506688	2.91769	2.61944	0.223036	0.396347	0.665173	0.781999	1.65058	1.36289	317506688	amyA	Carbon Cycling	Carbon degradation	Starch
317508584	0.311729	0.28665	0.569969	0.290647	0.541589	0.594222	0.335719	0.608107	317508584	amyA	Carbon Cycling	Carbon degradation	Starch
317508563	0.19765	0.130182	2.099	0.300636	0.273145	0.123294	0.122752	0.171672	317508563	amyA	Carbon Cycling	Carbon degradation	Starch
311900923a	0	0	0	0	0.0478341	0	0	0.0472536	311900923a	amyA	Carbon Cycling	Carbon degradation	Starch
311895209	3.30074	4.76643	5.86011	8.69479	10.18	5.36462	8.97716	8.38782	311895209	amyA	Carbon Cycling	Carbon degradation	Starch
311900274	0.599211	0	0	0.18327	0.244871	0	0.113249	0	311900274	amyA	Carbon Cycling	Carbon degradation	Starch
311893532	1.30883	5.14818	4.422	5.844	1.41287	2.34793	5.47871	3.31371	311893532	amyA	Carbon Cycling	Carbon degradation	Starch
318059357	0	0.078806	0	0.14955	0.855682	0.413596	0.145067	0.853751	318059357	amyA	Carbon Cycling	Carbon degradation	Starch
333024311	2.55346	1.50214	2.92783	2.74198	3.13871	2.58098	1.34237	2.08763	333024311	amyA	Carbon Cycling	Carbon degradation	Starch
333023696	1.56285	0.413857	1.82523	4.27672	3.40731	0.980605	1.23306	2.02231	333023696	amyA	Carbon Cycling	Carbon degradation	Starch
302526901	1.79716	0.659626	0.805063	1.6664	1.15186	0.924071	1.06056	1.15418	302526901	amyA	Carbon Cycling	Carbon degradation	Starch
164507720	0	0.11118	0.163199	0.158455	0.740534	0.333861	0.480985	1.01192	164507720	amyA	Carbon Cycling	Carbon degradation	Starch
302445931	4.82474	2.64273	3.3512	5.64702	4.38741	13.4183	4.58311	4.05006	302445931	amyA	Carbon Cycling	Carbon degradation	Starch
153155	0.233943	0.469379	0.232124	1.07506	0.210756	0.31171	0.162414	0.377811	153155	amyA	Carbon Cycling	Carbon degradation	Starch
295825494	8.07507	6.53025	13.6602	10.3124	4.77998	4.44767	5.47346	6.64359	295825494	amyA	Carbon Cycling	Carbon degradation	Starch
3219626	0	0	0	0	0	0.0944389	0	0.0366163	3219626	amyA	Carbon Cycling	Carbon degradation	Starch
295827405	1.63421	0.890063	2.42299	3.21489	2.21582	1.40396	2.10892	2.40363	295827405	amyA	Carbon Cycling	Carbon degradation	Starch
295835843	0	0	0	0	0.100434	0.177705	0.371367	0.107843	295835843	amyA	Carbon Cycling	Carbon degradation	Starch
153281	0	0.126709	0	0.0797286	0.229144	0.376806	0.251433	0.192215	153281	amyA	Carbon Cycling	Carbon degradation	Starch
197333185	0.522766	0.458682	0.896895	1.42035	0.521808	0.486756	0.833156	0.993987	197333185	amyA	Carbon Cycling	Carbon degradation	Starch
302436842	4.30076	3.13444	2.76128	4.50968	10.3892	6.47817	5.03763	6.23637	302436842	amyA	Carbon Cycling	Carbon degradation	Starch
344318444	0.306198	0.0614101	0	0.0863282	0.354294	0.152977	1.06735	0.318597	344318444	amyA	Carbon Cycling	Carbon degradation	Starch
194345587	0.38108	3.53727	1.52478	0.455778	0.885888	0.760376	1.10224	0.559844	194345587	amyA	Carbon Cycling	Carbon degradation	Starch
302443005	0.483609	0.244407	0.233075	1.40411	1.539	0.636297	0.419475	0.943773	302443005	amyA	Carbon Cycling	Carbon degradation	Starch
153159	0	0	0	0	0	1.68794	0.276532	0.150664	153159	amyA	Carbon Cycling	Carbon degradation	Starch
302446497	3.83762	2.52325	1.17263	1.69038	0.975169	0.576834	1.81485	1.16951	302446497	amyA	Carbon Cycling	Carbon degradation	Starch
345003160	0.117487	0	0.149329	0	0.263253	0.110165	0.181999	0.195647	345003160	amyA	Carbon Cycling	Carbon degradation	Starch
487444	0.247447	0.188517	0.742193	0.19843	0.53578	0	0.127659	0.161117	487444	amyA	Carbon Cycling	Carbon degradation	Starch
344318441	1.89648	0.379384	0.757868	3.76312	7.19635	1.76508	9.60031	3.88706	344318441	amyA	Carbon Cycling	Carbon degradation	Starch
302537591	7.28699	3.40416	2.517	11.7121	6.26069	3.8547	6.30979	6.24182	302537591	amyA	Carbon Cycling	Carbon degradation	Starch
359148130	1.11514	0.921996	2.12901	1.81333	2.42544	4.43448	1.57546	2.21784	359148130	amyA	Carbon Cycling	Carbon degradation	Starch
3805971	0.992856	1.07654	1.35646	0.697409	1.40064	1.6094	1.75794	1.00801	3805971	amyA	Carbon Cycling	Carbon degradation	Starch
302527949	1.627	2.4902	0.357131	0.542261	0.433062	0.477062	0.164538	0.638917	302527949	amyA	Carbon Cycling	Carbon degradation	Starch
294628995	0.280626	0.212873	0.378775	0.161176	0.33959	0.477567	0.120804	0.29552	294628995	amyA	Carbon Cycling	Carbon degradation	Starch
260161877	0	0	0	0	0.250699	0	0.0800344	1.4993	260161877	amyA	Carbon Cycling	Carbon degradation	Starch
189231560a	0.324738	0.43932	0.325104	0.269046	0.1838	0.282494	0.447319	0.303367	189231560a	amyA	Carbon Cycling	Carbon degradation	Starch
302436838	0.319749	0.269791	0.936022	1.23334	0.700073	0.237317	0.368011	0.582319	302436838	amyA	Carbon Cycling	Carbon degradation	Starch
197330419	0.248745	11.4697	0.270902	0.240304	2.5282	0.600466	0.263298	4.20052	197330419	amyA	Carbon Cycling	Carbon degradation	Starch
189231560b	1.58423	3.98233	1.47232	2.65591	1.93401	3.4109	2.59129	1.75055	189231560b	amyA	Carbon Cycling	Carbon degradation	Starch
302442226	0.956812	1.06301	3.10882	3.6843	1.9661	2.21751	2.81051	2.77061	302442226	amyA	Carbon Cycling	Carbon degradation	Starch
254386883	0.305763	0.421321	1.93647	1.39455	0.311307	0.343358	0.423523	0.566259	254386883	amyA	Carbon Cycling	Carbon degradation	Starch
302522579	0.895817	0.81323	0.802739	0.927017	0.990796	0.485079	0.802472	1.19379	302522579	amyA	Carbon Cycling	Carbon degradation	Starch
344317771	0.480812	0.14773	1.22384	0.775935	2.39924	0.207912	0.676646	0.811933	344317771	amyA	Carbon Cycling	Carbon degradation	Starch
302443011	2.38368	3.212	1.25936	1.21809	1.20864	2.08061	2.07143	2.14223	302443011	amyA	Carbon Cycling	Carbon degradation	Starch
2960348	0.43595	0.406917	0.467792	0.20974	0.488505	0.337783	0.277299	0.3946	2960348	amyA	Carbon Cycling	Carbon degradation	Starch
194345721	0.924286	4.63217	0.482701	0.439898	0.983064	1.08415	0.273874	0.582242	194345721	amyA	Carbon Cycling	Carbon degradation	Starch
292834803	0.647804	0.529901	0.715811	0.352194	0.236572	0.668793	0.919087	0.762862	292834803	amyA	Carbon Cycling	Carbon degradation	Starch
359148134	0.746843	1.25132	2.46485	1.13138	1.38442	1.55229	1.15292	2.75949	359148134	amyA	Carbon Cycling	Carbon degradation	Starch
302436846	0.448105	0.179987	0.14452	0.189636	0.58488	0.226658	0.250595	3.51169	302436846	amyA	Carbon Cycling	Carbon degradation	Starch
302430902	1.60244	1.43592	7.6542	3.32501	2.66458	2.43899	3.6242	2.45625	302430902	amyA	Carbon Cycling	Carbon degradation	Starch
254383540	0.663126	0.748433	0.436192	1.5238	1.91239	2.04671	0.841142	2.06004	254383540	amyA	Carbon Cycling	Carbon degradation	Starch
365865492	0	0.11815	0.295786	0.21674	0.070868	0.076165	0.153959	0.168829	365865492	amyA	Carbon Cycling	Carbon degradation	Starch
254383959	0	0.11534	0	0.167738	0.173243	0.981003	0.0898877	0.0714039	254383959	amyA	Carbon Cycling	Carbon degradation	Starch
332747420	0.238594	0.477818	0.166165	0.969924	0.358462	0.51903	0.357051	1.10392	332747420	amyA	Carbon Cycling	Carbon degradation	Starch
291454240	0.112102	0.13275	0.136288	0.320868	0.638892	0.0835511	0.0843175	0.222325	291454240	amyA	Carbon Cycling	Carbon degradation	Starch
29832525	8.00037	6.29399	15.3162	8.72553	8.97426	4.24683	7.48105	4.92471	29832525	amyA	Carbon Cycling	Carbon degradation	Starch
300545347	0	0.154619	0.286132	0.0819132	0.42787	0.990825	0.526909	0.497036	300545347	amyA	Carbon Cycling	Carbon degradation	Starch
29828693	0.256633	0.22161	0.414009	0.123689	0.332066	0.138319	0.260667	0.249096	29828693	amyA	Carbon Cycling	Carbon degradation	Starch
29833938	0	0	0	0	0.135713	0	0.22081	0.169453	29833938	amyA	Carbon Cycling	Carbon degradation	Starch
29605369	1.18952	0.48911	0.635147	0.384286	0.304885	4.50008	0.578573	0.368523	29605369	amyA	Carbon Cycling	Carbon degradation	Starch
29611066	0.387714	0.580441	0.547302	0.436591	0.843656	0.4723	3.58678	0.641121	29611066	amyA	Carbon Cycling	Carbon degradation	Starch
29605798	2.00242	4.35996	3.64016	7.11546	2.48459	7.5885	2.1877	4.34991	29605798	amyA	Carbon Cycling	Carbon degradation	Starch
29606454	0.25433	0.646982	0.346237	0.312304	0.115914	0.431264	0.420906	0.195466	29606454	amyA	Carbon Cycling	Carbon degradation	Starch
29828701	0.700281	0.249873	0.236462	0.267048	1.22554	0.852601	0.536344	2.94364	29828701	amyA	Carbon Cycling	Carbon degradation	Starch
374990486	2.8158	0.277094	3.20636	1.3789	1.84784	2.23167	0.732415	2.1446	374990486	amyA	Carbon Cycling	Carbon degradation	Starch
374991450	11.0031	2.15885	1.74258	1.15082	3.24975	2.77339	1.84159	4.12652	374991450	amyA	Carbon Cycling	Carbon degradation	Starch
374985816	1.4757	2.40211	1.15072	2.93175	2.12179	6.40198	7.08159	3.07131	374985816	amyA	Carbon Cycling	Carbon degradation	Starch
374986445	0.642468	1.53561	0.176383	1.03986	2.37146	0.223784	1.77932	1.05431	374986445	amyA	Carbon Cycling	Carbon degradation	Starch
365808300	0.422108	0.266423	0.641452	0.870727	0.433112	0.3905	0.964099	0.364343	365808300	amyA	Carbon Cycling	Carbon degradation	Starch
357408389	10.5227	11.4038	22.2696	10.8299	14.2149	18.2081	17.0532	8.8629	357408389	amyA	Carbon Cycling	Carbon degradation	Starch
357398940	0.698087	0.146957	0.15363	0	0.11003	0.1032	0.349661	0	357398940	amyA	Carbon Cycling	Carbon degradation	Starch
365804439	22.9558	3.55035	12.4317	12.0629	6.38249	36.9309	6.43003	6.68483	365804439	amyA	Carbon Cycling	Carbon degradation	Starch
337763556	0.318799	0.0811378	0.201642	0.810354	0.331847	0.933579	1.01248	1.02935	337763556	amyA	Carbon Cycling	Carbon degradation	Starch
357401828	0.594577	0.209362	0.234266	2.92904	1.24656	0.937928	0.885761	0.975242	357401828	amyA	Carbon Cycling	Carbon degradation	Starch
357402281	6.57815	17.011	4.73062	7.06379	10.2289	8.69847	5.69725	4.64049	357402281	amyA	Carbon Cycling	Carbon degradation	Starch
337768685	0.68208	1.09864	0.842438	0.39522	0.878965	0.883448	1.38188	4.43814	337768685	amyA	Carbon Cycling	Carbon degradation	Starch
386358357	7.2182	4.20991	1.6455	3.75642	3.40928	2.66309	3.03041	4.68975	386358357	amyA	Carbon Cycling	Carbon degradation	Starch
383642942	0.404797	0.118327	0.400196	1.30707	0.6448	1.30436	0.351321	1.59632	383642942	amyA	Carbon Cycling	Carbon degradation	Starch
383636056	7.20566	7.1255	7.71903	7.12414	8.73085	12.7733	14.3287	8.32009	383636056	amyA	Carbon Cycling	Carbon degradation	Starch
294815711	0.589897	1.01319	0.558144	0.635558	1.0226	0.558842	0.554925	0.920502	294815711	amyA	Carbon Cycling	Carbon degradation	Starch
197705180	0	0.10521	0	0.0868089	0.135936	0.165386	0.0905698	0.096894	197705180	amyA	Carbon Cycling	Carbon degradation	Starch
254391488	0.409629	0.281682	2.91348	0.287366	0.850049	0.880202	0.733103	4.79548	254391488	amyA	Carbon Cycling	Carbon degradation	Starch
254391487	0.90862	0.750413	0.344503	1.34182	1.3567	1.21908	1.0341	1.79813	254391487	amyA	Carbon Cycling	Carbon degradation	Starch
371552167	0.577002	0.59626	0.308456	0.228267	0.333565	0.215661	0.258207	0.943635	371552167	amyA	Carbon Cycling	Carbon degradation	Starch
371552171	0.9535	0.839718	1.35144	0.75871	1.53503	0.714888	3.56857	0.840332	371552171	amyA	Carbon Cycling	Carbon degradation	Starch
371552168a	0.355486	7.28203	1.09749	0.457619	1.36192	2.33179	0.984554	1.15433	371552168a	amyA	Carbon Cycling	Carbon degradation	Starch
371552168b	0.422106	0.30627	0.644089	0.353155	0.358952	0.350366	0.322961	0.419696	371552168b	amyA	Carbon Cycling	Carbon degradation	Starch
21224407	1.7823	2.22352	3.9132	1.51658	3.98084	5.48824	4.11679	7.68198	21224407	amyA	Carbon Cycling	Carbon degradation	Starch
7105985	7.98804	2.85531	3.31943	2.97305	7.77586	4.00611	9.80941	6.69832	7105985	amyA	Carbon Cycling	Carbon degradation	Starch
291347104	1.34511	9.03257	2.24725	2.64959	8.37675	2.18973	2.69887	4.17541	291347104	amyA	Carbon Cycling	Carbon degradation	Starch
357413794	2.17022	1.67016	10.0043	3.68324	4.7037	2.35776	3.32955	3.45761	357413794	amyA	Carbon Cycling	Carbon degradation	Starch
260087302	1.64878	2.41201	1.47563	1.4494	1.98024	2.02752	2.31391	2.63543	260087302	amyA	Carbon Cycling	Carbon degradation	Starch
260455819	1.20478	0.533588	1.02436	2.44324	2.35297	3.33342	2.01018	2.12641	260455819	amyA	Carbon Cycling	Carbon degradation	Starch
260452426	0.215135	0.301573	0.33502	0.552189	1.70695	1.07465	0.193293	0.553922	260452426	amyA	Carbon Cycling	Carbon degradation	Starch
291338181	0.24163	0.169846	0.200049	0.316469	0.305299	0.902505	0.314467	1.02226	291338181	amyA	Carbon Cycling	Carbon degradation	Starch
291440333	0.43851	0.411661	0.649262	1.85946	0.506536	0.503669	0.24777	1.50462	291440333	amyA	Carbon Cycling	Carbon degradation	Starch
329934952	1.1652	0.688673	0.889629	0.887544	2.66922	0.908417	1.89729	2.24784	329934952	amyA	Carbon Cycling	Carbon degradation	Starch
329301478	0.648237	1.57212	0.916901	0.427442	3.28488	0.919191	0.626903	0.840605	329301478	amyA	Carbon Cycling	Carbon degradation	Starch
302474538	0.33463	0.231677	0.477057	0.184493	0.390398	0.337595	0.52801	1.5532	302474538	amyA	Carbon Cycling	Carbon degradation	Starch
302556924	0	0	0	0	0.648798	0	0	0.462055	302556924	amyA	Carbon Cycling	Carbon degradation	Starch
302562175	0.150969	3.57579	0.285013	0	0.218222	4.1539	0.394824	0.346901	302562175	amyA	Carbon Cycling	Carbon degradation	Starch
302562176	3.80972	2.03924	3.43102	5.25481	5.03081	6.23055	4.84134	4.46889	302562176	amyA	Carbon Cycling	Carbon degradation	Starch
302561000	0.471709	0.228814	0.341933	0.438361	1.54741	0.598896	1.33289	3.60437	302561000	amyA	Carbon Cycling	Carbon degradation	Starch
302558302	2.44	2.14192	2.01693	1.5329	2.20592	1.68515	1.37568	1.6539	302558302	amyA	Carbon Cycling	Carbon degradation	Starch
326656851	0.284118	0.306179	2.58265	0.298576	0.136372	0.18499	0.271371	0.42918	326656851	amyA	Carbon Cycling	Carbon degradation	Starch
178469188	1.05869	1.06824	0.78577	2.78543	2.35972	1.8676	1.07566	1.62808	178469188	amyA	Carbon Cycling	Carbon degradation	Starch
326775856	11.8074	4.11887	8.61471	8.61832	6.65544	6.70029	5.78278	8.31379	326775856	amyA	Carbon Cycling	Carbon degradation	Starch
178467589	0	0.283798	0	0.15716	0.160448	0.0912991	0	0.212058	178467589	amyA	Carbon Cycling	Carbon degradation	Starch
182439074	0.16136	3.26195	0.252811	0.174712	0.643076	0.079056	1.41066	0.779356	182439074	amyA	Carbon Cycling	Carbon degradation	Starch
178468918	0.878443	0.433566	0.952063	0.502596	1.07787	6.33771	6.35285	4.25097	178468918	amyA	Carbon Cycling	Carbon degradation	Starch
302457985	0	0	0	0	0.194494	0.261352	0.312873	0.49068	302457985	amyA	Carbon Cycling	Carbon degradation	Starch
302460003	0.790237	0.647703	0.151701	0.237485	0.221011	0.621598	0.403423	0.931882	302460003	amyA	Carbon Cycling	Carbon degradation	Starch
302542383	1.0611	0.380933	0.476185	0.639562	1.06304	0.326688	0.29211	0.984265	302542383	amyA	Carbon Cycling	Carbon degradation	Starch
302459478	2.24286	2.51383	2.85234	1.52492	2.9992	2.85801	4.4338	3.78919	302459478	amyA	Carbon Cycling	Carbon degradation	Starch
302545897	0.221811	0.364955	0	1.56366	0.462093	0.478375	0.947684	1.2106	302545897	amyA	Carbon Cycling	Carbon degradation	Starch
302541866	1.21295	1.14493	1.88346	0.71781	1.45569	1.59755	1.03128	1.49791	302541866	amyA	Carbon Cycling	Carbon degradation	Starch
302547823	1.70257	3.16273	3.98547	1.24031	2.93152	1.78749	2.44465	2.61164	302547823	amyA	Carbon Cycling	Carbon degradation	Starch
302546012	0.975438	2.6311	1.23394	1.60301	2.19887	2.32023	4.88864	2.90162	302546012	amyA	Carbon Cycling	Carbon degradation	Starch
386839803	0.530772	0.200229	0.172586	0.923877	0.368746	0.945007	0.258527	0.427959	386839803	amyA	Carbon Cycling	Carbon degradation	Starch
256783677	0.416756	0.413118	0.582027	0.194864	0.238172	0.199135	0.394274	0.211499	256783677	amyA	Carbon Cycling	Carbon degradation	Starch
197925856	0.196922	0.23116	0.273133	0.200934	0.234346	0.426925	0.539492	0.241571	197925856	amyA	Carbon Cycling	Carbon degradation	Starch
297150849	4.0994	2.83667	9.58539	4.23677	7.65731	17.7218	10.0393	7.24543	297150849	amyA	Carbon Cycling	Carbon degradation	Starch
297151160	0.897404	0.284963	0.204465	0.407218	0.419439	0.567986	0.922191	1.53639	297151160	amyA	Carbon Cycling	Carbon degradation	Starch
297150832	0.193899	0.420156	0.427042	0.16916	0.305448	0.136906	0.131411	0.259304	297150832	amyA	Carbon Cycling	Carbon degradation	Starch
290957276	1.36501	2.82497	1.21147	1.13261	2.28523	5.83246	3.7474	3.12335	290957276	amyA	Carbon Cycling	Carbon degradation	Starch
260652184	2.11527	1.98213	1.54042	1.69517	10.8578	2.04441	7.24549	5.34393	260652184	amyA	Carbon Cycling	Carbon degradation	Starch
260650544	1.28899	1.86214	3.85738	2.09362	2.16661	1.31474	2.8684	3.91492	260650544	amyA	Carbon Cycling	Carbon degradation	Starch
290961026	0	0.0854338	0.108928	0.177768	0.0549277	0.0515038	0.105709	0.0855371	290961026	amyA	Carbon Cycling	Carbon degradation	Starch
254405624	0	0	0	0	0.0655875	0	0.0769009	0.0803292	254405624	amyA	Carbon Cycling	Carbon degradation	Starch
297147320	0.230318	0.114732	0	0.225788	0.513984	0.600655	0.133039	0.742165	297147320	amyA	Carbon Cycling	Carbon degradation	Starch
197712107	1.9436	3.88525	12.1408	1.66133	2.98986	5.66708	2.71718	7.71196	197712107	amyA	Carbon Cycling	Carbon degradation	Starch
297203243	0.633445	0.193477	0.271515	0.171769	0.245487	0.322219	0.223013	0.200857	297203243	amyA	Carbon Cycling	Carbon degradation	Starch
297203180	0.347863	0.929393	2.23475	0.175343	0.320702	0.182186	0.247647	0.365856	297203180	amyA	Carbon Cycling	Carbon degradation	Starch
297146693	0.868563	0.879174	1.88344	3.08726	2.34033	1.20349	2.28637	1.65547	297146693	amyA	Carbon Cycling	Carbon degradation	Starch
297146695	1.94302	4.38152	3.45821	2.265	2.55171	2.48631	1.2783	1.92137	297146695	amyA	Carbon Cycling	Carbon degradation	Starch
297203175	0	0	0.162325	0.378036	0.464092	0.179429	0.492668	0.574294	297203175	amyA	Carbon Cycling	Carbon degradation	Starch
297197361	0	0	0	0	0	0.10857	0	0.669708	297197361	amyA	Carbon Cycling	Carbon degradation	Starch
386382314	1.73541	1.97367	2.14066	0.984524	4.8616	1.61611	1.80716	1.59723	386382314	amyA	Carbon Cycling	Carbon degradation	Starch
386386790	1.25428	1.60493	10.043	1.07543	2.22533	1.23585	0.963934	0.726093	386386790	amyA	Carbon Cycling	Carbon degradation	Starch
386382313	1.59748	2.67133	0.965434	2.82278	3.16449	4.50511	6.20604	3.65659	386382313	amyA	Carbon Cycling	Carbon degradation	Starch
385665736	0	0.346109	0.0960729	2.54725	0.184669	0.116588	0.100661	0.851957	385665736	amyA	Carbon Cycling	Carbon degradation	Starch
328881936	2.50393	2.38972	1.40272	3.0449	2.5138	1.77726	1.08738	3.78999	328881936	amyA	Carbon Cycling	Carbon degradation	Starch
344039237	2.13118	1.03368	0.900392	1.39198	2.4151	1.63273	3.91292	7.2828	344039237	amyA	Carbon Cycling	Carbon degradation	Starch
344040938	2.01232	4.09898	0.771896	2.89487	3.14705	3.01761	2.67714	2.08093	344040938	amyA	Carbon Cycling	Carbon degradation	Starch
344035769	3.40934	27.3208	2.71403	3.8112	5.86489	5.91185	4.32593	4.17739	344035769	amyA	Carbon Cycling	Carbon degradation	Starch
345009988	0.250747	0	0	0.11368	0.830841	0.164024	0	0.136766	345009988	amyA	Carbon Cycling	Carbon degradation	Starch
344036340	0.920037	0.521603	0.956129	0.541907	1.14129	0.527216	0.468909	1.11867	344036340	amyA	Carbon Cycling	Carbon degradation	Starch
344036343	2.96514	1.48825	1.26372	2.11672	1.80658	1.58802	1.64738	1.86341	344036343	amyA	Carbon Cycling	Carbon degradation	Starch
302471878	0.409737	0.483444	0.279105	0.278609	1.63143	0.21338	0.105511	0.454404	302471878	amyA	Carbon Cycling	Carbon degradation	Starch
302470916	0.566876	0.795412	0.227189	1.63012	1.99636	1.01817	0.846823	0.834802	302470916	amyA	Carbon Cycling	Carbon degradation	Starch
302472581	1.46114	1.66253	1.41647	2.22185	2.20868	2.42512	1.64074	1.76965	302472581	amyA	Carbon Cycling	Carbon degradation	Starch
302550937	0.276507	0.350593	0.767167	2.34163	0.675009	0.207717	1.62824	1.18571	302550937	amyA	Carbon Cycling	Carbon degradation	Starch
345636499	1.51625	1.0012	0.499444	2.14086	0.86155	1.15288	1.08343	1.95655	345636499	amyA	Carbon Cycling	Carbon degradation	Starch
271964814	0	0.160308	0.349776	0.0812537	0.105874	0.320859	0.459992	0.183516	271964814	amyA	Carbon Cycling	Carbon degradation	Starch
271969912	0.678997	0.166699	0.364222	0.661517	4.12803	3.09685	0.769089	1.5574	271969912	amyA	Carbon Cycling	Carbon degradation	Starch
229760704	0.588031	0.261072	0.383807	0.75968	0.652568	0.567412	0.407457	0.467663	229760704	amyA	Carbon Cycling	Carbon degradation	Starch
270506343	0.189894	0.196152	0.237856	0.0760096	0.29525	0.112226	0	0.159339	270506343	amyA	Carbon Cycling	Carbon degradation	Starch
271969990	1.76049	0.589106	1.07342	3.41217	1.3152	1.2178	2.36597	1.39149	271969990	amyA	Carbon Cycling	Carbon degradation	Starch
271964823	0	0	0	0	0.0545119	0	0.0554791	0.0613899	271964823	amyA	Carbon Cycling	Carbon degradation	Starch
270511764	1.38141	1.096	1.6403	2.00012	2.86136	3.28354	3.54429	4.62105	270511764	amyA	Carbon Cycling	Carbon degradation	Starch
270506317	1.46886	2.22779	0.993853	1.64469	2.71718	3.0969	7.63011	5.56539	270506317	amyA	Carbon Cycling	Carbon degradation	Starch
270512518	0.152531	0.0819746	0.128137	0	0.0930914	0.102526	0.0775247	0.120154	270512518	amyA	Carbon Cycling	Carbon degradation	Starch
270512542	0	0	0	0	0.239403	0	0	0.0410926	270512542	amyA	Carbon Cycling	Carbon degradation	Starch
229762714	0	0.0622392	0.10437	0	0.180372	0.0997709	0.204718	0.168974	229762714	amyA	Carbon Cycling	Carbon degradation	Starch
271962489	0.889078	0.599755	1.08152	0.401577	2.0177	1.13506	0.561718	0.890083	271962489	amyA	Carbon Cycling	Carbon degradation	Starch
48131	0.773129	0.528333	0.535761	0.454985	1.43338	0.619245	1.01672	1.03871	48131	amyA	Carbon Cycling	Carbon degradation	Starch
268312745	0	0.0880713	0.398537	17.804	0.0513315	0.133154	0.0612948	0.500163	268312745	amyA	Carbon Cycling	Carbon degradation	Starch
269127805	0.721932	2.44205	0.73041	1.29479	1.53674	0.561603	1.30386	1.68937	269127805	amyA	Carbon Cycling	Carbon degradation	Starch
296027248	0.32545	0.917579	0.411508	0.298286	0.41093	0.362582	0.538714	0.265062	296027248	amyA	Carbon Cycling	Carbon degradation	Starch
296140633	0	0	0	0	0.39665	0	0.376347	0.217417	296140633	amyA	Carbon Cycling	Carbon degradation	Starch
86772996	1.08389	2.09492	0.828658	1.19112	11.0913	2.61198	3.51208	2.61167	86772996	amyA	Carbon Cycling	Carbon degradation	Starch
37932237	0	0	0	0	0	0.0472415	0.0806563	0.288583	37932237	amyA	Carbon Cycling	Carbon degradation	Starch
316915550	0	0	1.62791	0.386323	0.535481	0.10011	0.059906	0.0532509	316915550	amyA	Carbon Cycling	Carbon degradation	Starch
118765285	0	0.0937227	0.143662	0	0	0	0	0	118765285	amyA	Carbon Cycling	Carbon degradation	Starch
154083456	0.96416	0.124137	0.355864	0.209273	0.252699	1.0258	0.327022	0.474142	154083456	amyA	Carbon Cycling	Carbon degradation	Starch
119026577	0	0.262451	0.195992	0.133285	0.468759	0.0961457	0.113955	0.221268	119026577	amyA	Carbon Cycling	Carbon degradation	Starch
119025989	0.350036	0.239664	0.46215	1.41666	0.227686	0.171238	0.719147	0.295974	119025989	amyA	Carbon Cycling	Carbon degradation	Starch
154488252	0.467983	0.1632	0	0	1.61134	0.101366	0	0.0680554	154488252	amyA	Carbon Cycling	Carbon degradation	Starch
229817842	0.281058	0.148152	0.198343	0.256844	0.257748	0.217484	0.221919	0.172821	229817842	amyA	Carbon Cycling	Carbon degradation	Starch
229784759	0	0.0708523	0.131963	0.147381	0.356596	0.0656215	0.215451	0.054564	229784759	amyA	Carbon Cycling	Carbon degradation	Starch
229784711	0.128419	0	0.147122	0	0.0522861	0	0.0512011	0.0772558	229784711	amyA	Carbon Cycling	Carbon degradation	Starch
229818250	0.202336	0.148453	0.476477	0.140696	0.24068	0.178148	0.392919	1.46084	229818250	amyA	Carbon Cycling	Carbon degradation	Starch
229818349	0.217466	6.59762	0.324955	0.274785	0.508559	0.35864	0.265788	0.511334	229818349	amyA	Carbon Cycling	Carbon degradation	Starch
229817064	0.202614	2.28659	0.290438	1.06239	0.300161	0.902563	2.71947	0.444803	229817064	amyA	Carbon Cycling	Carbon degradation	Starch
229818340	0	0	0	0	0.036629	0	0	0.0604723	229818340	amyA	Carbon Cycling	Carbon degradation	Starch
229785071	0.108566	0.0638335	0	0.147336	0.0927812	0	0.0877505	0.375591	229785071	amyA	Carbon Cycling	Carbon degradation	Starch
345283420a	0.192324	0.434645	0.195315	0.438815	0.563711	1.12628	0.993422	0.919544	345283420a	amyA	Carbon Cycling	Carbon degradation	Starch
386867698	0.255007	0.360983	0.198156	0.190126	0.351412	1.92552	1.57305	1.05405	386867698	amyA	Carbon Cycling	Carbon degradation	Starch
385701187	0.132716	0	0.125464	0	0.0668642	0.122333	0.0541209	0.0639509	385701187	amyA	Carbon Cycling	Carbon degradation	Starch
241191022	0	0	0	0	0.146766	0.303985	0.0825217	0.151271	241191022	amyA	Carbon Cycling	Carbon degradation	Starch
385701760	0.971998	1.9526	1.98897	2.88218	2.54609	0.826582	1.41605	3.11473	385701760	amyA	Carbon Cycling	Carbon degradation	Starch
340365294	0	0	0	0	0.137325	0	0.106137	0	340365294	amyA	Carbon Cycling	Carbon degradation	Starch
384192349	0.195168	0.0813046	0	0	0.244559	0.400173	0.20326	0.529239	384192349	amyA	Carbon Cycling	Carbon degradation	Starch
387820848	0.256224	0.193351	0.744901	0.169129	0.138522	0.234535	0.157292	0.443476	387820848	amyA	Carbon Cycling	Carbon degradation	Starch
384192350	0.226729	0.940255	0	0.237731	0.238641	0.192949	1.08034	0.145383	384192350	amyA	Carbon Cycling	Carbon degradation	Starch
384190211	3.18902	6.79515	3.95774	7.42281	11.3983	5.06808	4.0746	8.06569	384190211	amyA	Carbon Cycling	Carbon degradation	Starch
386867142a	0	0.114067	0.222234	0.182756	0.536927	0.169661	0.0686823	0.176465	386867142a	amyA	Carbon Cycling	Carbon degradation	Starch
384193427	0.133589	0	0.0984646	0	0.10602	2.4365	0	0.226681	384193427	amyA	Carbon Cycling	Carbon degradation	Starch
386867142b	0	0	0	0	0.0756949	0.0816146	0.251199	0.0993802	386867142b	amyA	Carbon Cycling	Carbon degradation	Starch
386867105	0.178572	0.189972	0.330979	0.174419	0.120241	0.0945007	0.0788049	0.0769922	386867105	amyA	Carbon Cycling	Carbon degradation	Starch
183217828	1.09368	0.341705	0.562372	1.13877	0.834928	0.38891	0.911843	1.29865	183217828	amyA	Carbon Cycling	Carbon degradation	Starch
384193199	0.24709	0.0726264	0.97954	0	0.117808	0.158506	0.175782	0.25276	384193199	amyA	Carbon Cycling	Carbon degradation	Starch
390936662	0.175158	0.14506	0.162883	0.168011	0.243452	0.15891	0.935683	0.210475	390936662	amyA	Carbon Cycling	Carbon degradation	Starch
313141026	0.136032	0.213126	0.213378	0.203137	0.123188	0.0731331	0.0588017	0.081296	313141026	amyA	Carbon Cycling	Carbon degradation	Starch
313131902	0.992854	0.88492	0.809252	1.34837	1.01128	1.45372	0.649007	0.941078	313131902	amyA	Carbon Cycling	Carbon degradation	Starch
389890573	0	0	0	0	0.0976058	0	0	0.0960208	389890573	amyA	Carbon Cycling	Carbon degradation	Starch
339479848	1.17847	0.584258	0.970887	2.11171	3.25801	6.277	2.61614	16.9584	339479848	amyA	Carbon Cycling	Carbon degradation	Starch
291455614	0.457071	0.213022	0.212068	0.511794	0.550372	1.646	3.3643	0.948814	291455614	amyA	Carbon Cycling	Carbon degradation	Starch
333109343	0	0.0748685	0.187581	0.10991	0	0	0	0	333109343	amyA	Carbon Cycling	Carbon degradation	Starch
304552619	0.137918	1.47734	0.397541	0.135885	0.134429	0.0800577	0.0575719	0.0867022	304552619	amyA	Carbon Cycling	Carbon degradation	Starch
171276681	0	0.159625	0.131935	0	0.15316	0	0	0.0548581	171276681	amyA	Carbon Cycling	Carbon degradation	Starch
261338283	0	0	0	0	0	0	0.117085	0.0754591	261338283	amyA	Carbon Cycling	Carbon degradation	Starch
270276232a	0	0.116407	0.32128	0.183546	0.108829	0.0915857	0.297387	0.101027	270276232a	amyA	Carbon Cycling	Carbon degradation	Starch
270284661	0	0	0	0	0.0980361	0.0710364	0.0934992	0.0365804	270284661	amyA	Carbon Cycling	Carbon degradation	Starch
261338726	0	0	0	0	0.793763	0	0	0.398862	261338726	amyA	Carbon Cycling	Carbon degradation	Starch
217400191	0	0	0	0	0.805286	0.632443	0	0.347911	217400191	amyA	Carbon Cycling	Carbon degradation	Starch
261337340	0	0	0	0	0.31594	0	0	0.069842	261337340	amyA	Carbon Cycling	Carbon degradation	Starch
23325733	0	0	0	0	1.4674	0	0.29075	0.173856	23325733	amyA	Carbon Cycling	Carbon degradation	Starch
239622908	1.1076	0.634747	2.07937	0.521284	0.686512	0.711842	0.41919	1.69565	239622908	amyA	Carbon Cycling	Carbon degradation	Starch
384200530	0.168036	0.108455	0.118132	0	0.101501	0.0685613	0	0.0876132	384200530	amyA	Carbon Cycling	Carbon degradation	Starch
296453292	0.257443	0.068247	0.0890392	0.202856	0.16121	0.21311	0.156426	0.804477	296453292	amyA	Carbon Cycling	Carbon degradation	Starch
227213116	0.265197	0.577586	3.79225	0.894064	0.19707	0.281694	0.284234	2.15981	227213116	amyA	Carbon Cycling	Carbon degradation	Starch
291516473	0	0	0	0	0.0898186	0.152494	0.15075	0.290552	291516473	amyA	Carbon Cycling	Carbon degradation	Starch
296182727	4.29925	7.29767	2.86517	4.50211	5.01663	6.37247	5.37998	4.17868	296182727	amyA	Carbon Cycling	Carbon degradation	Starch
312133859	0.381148	0.195265	0.202556	0	0.156283	0.141116	0.128166	0.0765879	312133859	amyA	Carbon Cycling	Carbon degradation	Starch
225352717	1.10551	0.942348	1.71902	1.2762	2.70886	1.6252	1.35241	1.60597	225352717	amyA	Carbon Cycling	Carbon degradation	Starch
225351714	5.2175	3.31179	2.94429	3.1064	4.59423	6.46825	6.34265	3.04537	225351714	amyA	Carbon Cycling	Carbon degradation	Starch
225157179	0.39099	0.37329	2.44788	1.18418	0.513521	0.446375	0.392226	1.09196	225157179	amyA	Carbon Cycling	Carbon degradation	Starch
225351121	0.422972	2.13309	0.228966	0.817419	0.791823	0.744893	0.78901	1.63204	225351121	amyA	Carbon Cycling	Carbon degradation	Starch
388062142	0.884741	0.668286	1.09473	1.07763	0.725628	0.94932	0.564015	0.761334	388062142	amyA	Carbon Cycling	Carbon degradation	Starch
283442054	0.443365	0.0936957	0.567438	0.208947	0.192261	0	0.0949251	0	283442054	amyA	Carbon Cycling	Carbon degradation	Starch
388058102	0.107575	0.113207	0.161178	0.197754	0.0496613	0.050893	0	0.0596303	388058102	amyA	Carbon Cycling	Carbon degradation	Starch
388065109	0	0	0.123423	0.182655	0	0.0616141	0.171378	0.327832	388065109	amyA	Carbon Cycling	Carbon degradation	Starch
283783732	0	0	0	0	0.0802656	0	0.161697	0	283783732	amyA	Carbon Cycling	Carbon degradation	Starch
388065280a	0	0.134671	0	0.122705	0	0	0	0	388065280a	amyA	Carbon Cycling	Carbon degradation	Starch
388063662	0.636604	1.29739	0.463874	1.19801	0.700419	0.622437	0.548562	0.776457	388063662	amyA	Carbon Cycling	Carbon degradation	Starch
388060792	0.745175	0.571337	0.86502	0.326289	0.399287	0.273057	0.944869	0.298666	388060792	amyA	Carbon Cycling	Carbon degradation	Starch
388062146	0	0	0	0	0.0587644	0	0	1.96517	388062146	amyA	Carbon Cycling	Carbon degradation	Starch
310945586	0	0.0990948	0.180306	0	0	0	0	0	310945586	amyA	Carbon Cycling	Carbon degradation	Starch
388059266b	3.25784	0.257604	0.53144	1.02658	0.67278	0.684869	1.05808	0.798525	388059266b	amyA	Carbon Cycling	Carbon degradation	Starch
391880284b	0.132511	0.210533	0	0.369678	1.90971	0.550019	0.317695	0.174736	391880284b	amyA	Carbon Cycling	Carbon degradation	Starch
391879758	0	0.121527	0.123345	0.130477	0.0880131	0.121826	0.079043	0.258797	391879758	amyA	Carbon Cycling	Carbon degradation	Starch
391879604b	1.26018	2.50203	2.3995	7.45729	2.5466	1.59158	2.57166	3.65823	391879604b	amyA	Carbon Cycling	Carbon degradation	Starch
391879481	3.12229	0.57715	0.238056	0.840567	1.07258	0.323067	0.204156	0.476683	391879481	amyA	Carbon Cycling	Carbon degradation	Starch
294485485	0	0	0	0	0.0979318	0.106048	0	0.12549	294485485	amyA	Carbon Cycling	Carbon degradation	Starch
391880288	0.155171	0.291003	0.260019	0.437779	0.385635	0.126904	0.0800765	0.407025	391880288	amyA	Carbon Cycling	Carbon degradation	Starch
294787352	3.23611	5.16591	6.43037	4.58094	2.92111	8.90385	3.31004	4.73864	294787352	amyA	Carbon Cycling	Carbon degradation	Starch
294458566	0.332715	0.231962	0.381115	0.562955	0.287243	0.412445	0.351313	0.391416	294458566	amyA	Carbon Cycling	Carbon degradation	Starch
294458634	0	0	0	0	0.0888455	0	0	0.0413705	294458634	amyA	Carbon Cycling	Carbon degradation	Starch
393702958	0.2616	0.122529	0.276163	0.190992	0.202819	0.155738	0	0.442511	393702958	amyA	Carbon Cycling	Carbon degradation	Starch
393703333	0	0.090056	0.107617	0.0732202	0.0898074	0	0.548265	0.0540551	393703333	amyA	Carbon Cycling	Carbon degradation	Starch
393702654	0.185643	0.0747153	0.26879	0.175911	0.293536	0.157738	0.260449	0.206517	393702654	amyA	Carbon Cycling	Carbon degradation	Starch
393702661	0	0.103589	0.188894	0	0.110804	0.110694	0.117539	2.76805	393702661	amyA	Carbon Cycling	Carbon degradation	Starch
393703354	0.211271	0.15505	0	0.684339	0.352817	0.101949	0	0.184208	393703354	amyA	Carbon Cycling	Carbon degradation	Starch
393702503	0	0	0	0	0.126945	0.0695844	0	0.0772687	393702503	amyA	Carbon Cycling	Carbon degradation	Starch
302480920	2.96077	0	0	0.156086	0.273561	0.865834	0.169917	0.123585	302480920	amyA	Carbon Cycling	Carbon degradation	Starch
308233925	0.262253	0.11205	0.20618	0.150153	0.159035	0.231127	0.141888	0.187564	308233925	amyA	Carbon Cycling	Carbon degradation	Starch
302480917	0.914899	0.566225	0.870387	0.494707	0.804531	0.694283	0.975469	1.842	302480917	amyA	Carbon Cycling	Carbon degradation	Starch
229808987	1.15437	0.505149	0	0.351585	3.91607	1.80386	0.912943	1.25128	229808987	amyA	Carbon Cycling	Carbon degradation	Starch
346312270	0.41374	0.905826	0.381311	0.863412	2.27773	1.12378	2.2467	1.18599	346312270	amyA	Carbon Cycling	Carbon degradation	Starch
328455699	0	0.074714	0	0.127896	0	0	0	0	328455699	amyA	Carbon Cycling	Carbon degradation	Starch
355574948	0.424261	0.153044	0.373864	0.376482	0.49378	0.896086	0.175574	0.750691	355574948	amyA	Carbon Cycling	Carbon degradation	Starch
355576444	0.267589	0.232623	0.454138	0.168936	0.64304	0.141975	0.259896	0.716859	355576444	amyA	Carbon Cycling	Carbon degradation	Starch
354818419	2.32885	3.99638	1.54014	4.76073	2.95105	3.37262	3.02428	2.42092	354818419	amyA	Carbon Cycling	Carbon degradation	Starch
302336260	0.217489	0.121796	0	0.113834	0.618686	0.129519	0.0744016	0.0680834	302336260	amyA	Carbon Cycling	Carbon degradation	Starch
301320311	4.05444	3.41761	4.59705	1.92443	6.59308	4.00153	7.06234	7.1949	301320311	amyA	Carbon Cycling	Carbon degradation	Starch
257064398	0.308267	0.364607	0.406536	0.131542	0.666297	0.151472	0.122391	0.227175	257064398	amyA	Carbon Cycling	Carbon degradation	Starch
108764410	0	0	0	0	0.218093	0.281895	0	0	108764410	amyA	Carbon Cycling	Carbon degradation	Starch
108805950	0	0	0	0	0.10678	0	0.838191	0	108805950	amyA	Carbon Cycling	Carbon degradation	Starch
298387607	0	0.21218	0	0.0737957	0.147663	0.102569	0.218326	0.239906	298387607	amyA	Carbon Cycling	Carbon degradation	Starch
336406486	0.239835	0.264264	0.194067	3.90352	0.252199	0.254052	0.354572	1.88036	336406486	amyA	Carbon Cycling	Carbon degradation	Starch
229455206	0.157543	0.205517	0.439783	0.192585	0.225264	0.0668996	0.0874458	0.118064	229455206	amyA	Carbon Cycling	Carbon degradation	Starch
298517364	0	0	0	0	0.0523639	0.0548986	0	0.0724958	298517364	amyA	Carbon Cycling	Carbon degradation	Starch
382949311a	0	0	0	0	0	0.0602612	0.062254	0	382949311a	amyA	Carbon Cycling	Carbon degradation	Starch
317478313	0.354641	1.01629	0.538154	0.249873	0.445685	0.139941	0.38821	0.507125	317478313	amyA	Carbon Cycling	Carbon degradation	Starch
237718620	0.513731	0.204071	0.165348	0.736273	0.855665	1.18437	1.23591	0.381846	237718620	amyA	Carbon Cycling	Carbon degradation	Starch
298272808	0	0.167199	0.266868	0.551819	0.429183	0.673128	0.506541	0.285121	298272808	amyA	Carbon Cycling	Carbon degradation	Starch
224536682	0	0.119235	0.156932	0.0813929	0.0877922	0.0668636	0	0.0611064	224536682	amyA	Carbon Cycling	Carbon degradation	Starch
224521829	4.23529	2.97962	1.03716	1.7504	2.19501	6.66728	1.96021	2.75572	224521829	amyA	Carbon Cycling	Carbon degradation	Starch
224536555	0	0	0	0	0.173514	0	0	0.0328086	224536555	amyA	Carbon Cycling	Carbon degradation	Starch
328523611	2.62433	0.703264	1.12964	0.819344	2.9648	2.88597	2.08407	3.2475	328523611	amyA	Carbon Cycling	Carbon degradation	Starch
[truncated: 5,348 more rows]

[truncated: 20 more sheets: Figure5a,5b&5c, Figure 5d, Figure 5e, Figure S1, Figure S2, Figure S3, Figure S4, Figure S5, Figure S6, Figure S7, Figure S8, Figure S9, Figure S10, Figure S12, Figure S13, Figure S14, Figure S15, Figure S16, Figure S17, Figure S18]
